# Supplementary material for: Genome-wide association study of dry eye disease reveals shared heritability with systemic comorbidities
Source: medRxiv. 2025 Mar 20:2025.03.18.25324218. Preprint. [Version 1] doi: 10.1101/2025.03.18.25324218 (PMC11957100; doi:10.1101/2025.03.18.25324218)
Supplement: Supplement 2 — Table S1. Dry eye disease medications included as inclusion criteria for cases in MVP, as listed in the VA drug database. Table S2. Dry eye disease medications and procedures included as inclusion criteria for cases in the Genetic Epidemiology Research on Adult Health and Aging (GERA) cohort. Table S3. Association of comorbidities and medications with dry eye disease in MVP. Each row represents a multivariate logistic regression with adjustment for age, sex, and ancestry. Odds ratios (95% confidence intervals) and p-values (two-tailed, adjusted for multiple hypothesis testing) are provided. Table S4. Polygenic score associations with dry eye disease. Polygenic scores from the PGS Catalog were calculated in MVP and associated with dry eye disease case-control status in each ancestry. Beta values for each ancestry represent the log-odds ratio associated with a standard deviation increase in the PGS. Summary statistics are sorted by p-value in the EUR population. Table S5. Genome wide association study (GWAS) inflation factors stratified by ancestry. Table S6. Ancestry-stratified summary statistics for the genome-wide significant dry eye disease loci. NA indicates the locus fell below the minor allele frequency (MAF > 0.1%), minor allele count (MAC > 20), or imputation quality (INFO > 0.5) thresholds within the ancestry and was thus excluded from the GWAS and subsequent multi-ancestry meta-analysis. Table S7. Pleiotropic associations with dry eye disease risk alleles. LDtrait was used to scan for reported GWAS associations at, or in linkage disequilibrium (LD) with, DED risk loci. The 1000 Genomes high-coverage EUR reference panel was used for calculation of R2 and D’ values. Table S8. Genetic Epidemiology Research on Adult Health and Aging cohort demographics. Table S9. Replication of genome-wide association study (GWAS) findings in the Genetic Epidemiology Research on Adult Health and Aging (GERA) cohort. Replication in GERA was analyzed across narrow and broad pheno [file media-2.xlsx]

## Sheet: Table S1
Table S1. Dry eye disease medications included as inclusion criteria for cases in MVP, as listed in the VA drug database.
VA medication code name
1ARTIFICIAL TEARS POLYVINYL ALCOHOL
1CARBOXYMETHYLCELLULOSE SODIUM (PASTE)
1CARBOXYMETHYLCELLULOSE SODIUMDENT,
1CHROMALIN SODIUM5%/ARTIFICIAL TEARS
AAAARTIFICIAL TEARS
AAAARTIFICIAL TEARS UNIT DOSE VIALS (NF)
AAACYCLOSPORINE 0.05% (PF) OPH EMUL UD
ALGINIC ACID/CARBOXYMETHYLCELLULOSE SODIUM/SODIUM BICARBONATE
AMIKACIN 15MG/ML/ARTIFICIAL TEARS 10ML
AMIKACIN 25MG/ML IN ARTIFICIAL TEARS
ARTIFICIAL TEARS
ARTIFICIAL TEARS (GERICARE)
ARTIFICIAL TEARS (POLYVINYL ALC 1.4%)
ARTIFICIAL TEARS (REFRESH CLASSIC PF)
ARTIFICIAL TEARS (TEARS NATURALE II)
ARTIFICIAL TEARS (THERA TEARS)
ARTIFICIAL TEARS *HYPOTONIC* OPH SOLN
ARTIFICIAL TEARS *PF POLYVIN ALCOHOL 1%
ARTIFICIAL TEARS 1.4%-0.6% PF 0.4ML
ARTIFICIAL TEARS 15ML
ARTIFICIAL TEARS 15ML (BT)
Artificial tears 15ml (ea)
ARTIFICIAL TEARS 15ML SOLUTION
ARTIFICIAL TEARS 30ML
ARTIFICIAL TEARS EYE DROPS 15ML (U.D.)
ARTIFICIAL TEARS FORTE OPHTH SOLN (BT)
ARTIFICIAL TEARS METHYLCELLULOSE
ARTIFICIAL TEARS METHYLCELLULOSE 15ML
ARTIFICIAL TEARS OPH SOLN
ARTIFICIAL TEARS OPTH OINT 3.5GM
ARTIFICIAL TEARS OPTH OINT PF(3.5GM/TB)
ARTIFICIAL TEARS OPTH SOL (NON-PVA) 15ML
ARTIFICIAL TEARS OPTH SOL 15ML XXX
ARTIFICIAL TEARS OPTH SOL 30ML
ARTIFICIAL TEARS OS, 0.3ML (30 EACH)
ARTIFICIAL TEARS PF (HYPOTEARS)
ARTIFICIAL TEARS POLYVIN/POVID PF UD
ARTIFICIAL TEARS POLYVINYL ALC 15ML
ARTIFICIAL TEARS POLYVINYL ALC 15ML/BTL
ARTIFICIAL TEARS POLYVINYL ALC PICKPT
ARTIFICIAL TEARS POLYVINYL ALC(PURALUBE)
ARTIFICIAL TEARS POLYVINYL ALCOH 15ML(I)
ARTIFICIAL TEARS POLYVINYL ALCOHOL
ARTIFICIAL TEARS POLYVINYL ALCOHOL (ML)
ARTIFICIAL TEARS POLYVINYL ALCOHOL (PF)
ARTIFICIAL TEARS POLYVINYL ALCOHOL (PP)
ARTIFICIAL TEARS POLYVINYL ALCOHOL 1%
ARTIFICIAL TEARS POLYVINYL ALCOHOL 1.4%
ARTIFICIAL TEARS POLYVINYL ALCOHOL 15ML
ARTIFICIAL TEARS POLYVINYL ALCOHOL-0.5%
ARTIFICIAL TEARS PV 1% PRESERVATIVE FREE
ARTIFICIAL TEARS PVA 0.5%/POVIDONE
ARTIFICIAL TEARS PVA 1.4%/POVI 0.6% (PF)
ARTIFICIAL TEARS PVA 1.4%/POVID (PF) 30
ARTIFICIAL TEARS PVA 1.4%/POVID (PF) 50
ARTIFICIAL TEARS PVA 1.4%/POVID (PF) UD
ARTIFICIAL TEARS PVA 1.4%/POVIDONE
ARTIFICIAL TEARS PVA 1.4%/POVIDONE (PF)
ARTIFICIAL TEARS PVA 1.4%/POVIDONE 0.6%
ARTIFICIAL TEARS PVA 1.4%/POVIDONE PF UD
ARTIFICIAL TEARS PVA 1.4%/POVIDONE(PF)
ARTIFICIAL TEARS PVA/POV (ML) TEARS PLUS
ARTIFICIAL TEARS SOLN
ARTIFICIAL TEARS SOLN (OTC) ZZZ
ARTIFICIAL TEARS SOLN, OPH
ARTIFICIAL TEARS UD
ARTIFICIAL TEARS*UD*(GENTEAL/BION) (NF)
ARTIFICIAL TEARS, PRESERV. FREE U/D
BEVACIZUMAB 1.0% IN ARTIFICIAL TEARS
BRAND NAME RESTASIS 0.05% OPH EM 0.4ML
BRAND RESTASIS(CYCLOSPORINE)0.05% (PF)
BRD-RESTASIS 0.05% (PF) OPH EMUL 0.4ML
CARBOXYMETHYLCELLULOSE (REFRESH)0.5% SOL
CARBOXYMETHYLCELLULOSE (VISCOUS) 1% SOL
CARBOXYMETHYLCELLULOSE 0.25% OPH BOTTLE
CARBOXYMETHYLCELLULOSE 0.25% OPH SOL P/F
CARBOXYMETHYLCELLULOSE 0.25% OPH SOLN
CARBOXYMETHYLCELLULOSE 0.25% OPH SOLN UD
CARBOXYMETHYLCELLULOSE 0.25% OPH SOLN-UD
CARBOXYMETHYLCELLULOSE 0.25% OPH VIALS
CARBOXYMETHYLCELLULOSE 0.25% PF OPH U/D
CARBOXYMETHYLCELLULOSE 0.5% (PF) OPH SOL
CARBOXYMETHYLCELLULOSE 0.5% 0.4ml PF UD
CARBOXYMETHYLCELLULOSE 0.5% OP SOL 0.4ML
CARBOXYMETHYLCELLULOSE 0.5% OP SOL 15ML
CARBOXYMETHYLCELLULOSE 0.5% OP SOL PF UD
CARBOXYMETHYLCELLULOSE 0.5% OP SOL,0.4ML
CARBOXYMETHYLCELLULOSE 0.5% OP SOLN,15ML
CARBOXYMETHYLCELLULOSE 0.5% OPH 15ML (I)
CARBOXYMETHYLCELLULOSE 0.5% OPH 15ML SOL
CARBOXYMETHYLCELLULOSE 0.5% OPH SLN 15ML
CARBOXYMETHYLCELLULOSE 0.5% OPH SOL 15ML
CARBOXYMETHYLCELLULOSE 0.5% OPH SOL 30ML
CARBOXYMETHYLCELLULOSE 0.5% OPH SOLN
CARBOXYMETHYLCELLULOSE 0.5% OPH SOLN BT
CARBOXYMETHYLCELLULOSE 0.5% OPH SOLN(ML)
CARBOXYMETHYLCELLULOSE 0.5% OPH(PURITE)
CARBOXYMETHYLCELLULOSE 0.5% OPHT,SOL
CARBOXYMETHYLCELLULOSE 0.5% P/F 0.4ML
CARBOXYMETHYLCELLULOSE 0.5% SOL,OPH (EA)
CARBOXYMETHYLCELLULOSE 0.5% SOLN OPH
CARBOXYMETHYLCELLULOSE 0.5% SOLN,OPH
CARBOXYMETHYLCELLULOSE 0.5%(PF) OP SOLN
CARBOXYMETHYLCELLULOSE 0.5%(PF)OP SOL UD
CARBOXYMETHYLCELLULOSE 1% GEL OPH
CARBOXYMETHYLCELLULOSE 1% OPH 0.4ML UD
CARBOXYMETHYLCELLULOSE 1% OPH GEL
CARBOXYMETHYLCELLULOSE 1% OPH GEL 0.4ML
CARBOXYMETHYLCELLULOSE 1% OPH GEL 0.6ML
CARBOXYMETHYLCELLULOSE 1% OPH GEL 15ML
CARBOXYMETHYLCELLULOSE 1% OPH GEL BT
CARBOXYMETHYLCELLULOSE 1% OPH GEL PF UD
CARBOXYMETHYLCELLULOSE 1% OPH GEL U/D
CARBOXYMETHYLCELLULOSE 1% OPH GEL UD
CARBOXYMETHYLCELLULOSE 1% OPH GEL,15ML
CARBOXYMETHYLCELLULOSE 1% OPH GEL,UD
CARBOXYMETHYLCELLULOSE 1% OPH GEL0.4ML
CARBOXYMETHYLCELLULOSE 1% OPH PICKPT
CARBOXYMETHYLCELLULOSE 1% OPH SOL 30ML
CARBOXYMETHYLCELLULOSE 1% OPH SOLN (UD)
CARBOXYMETHYLCELLULOSE 1% OPH. U/D
CARBOXYMETHYLCELLULOSE 1% OPHT SOL 30'S
CARBOXYMETHYLCELLULOSE 1% OPTH 30U/BX
CARBOXYMETHYLCELLULOSE 1% P-F OPH GEL
CARBOXYMETHYLCELLULOSE 1% UD (30's)
CARBOXYMETHYLCELLULOSE 1%(PF)EYE GEL(UD)
CARBOXYMETHYLCELLULOSE 1%(PF)OPH GEL U/D
CARBOXYMETHYLCELLULOSE 1.0% (PF)OPH SOL
CARBOXYMETHYLCELLULOSE CAP
CARBOXYMETHYLCELLULOSE CAPSULE
CARBOXYMETHYLCELLULOSE MOUTH MOIST GEL
CARBOXYMETHYLCELLULOSE NA 0.25% OP S UD
CARBOXYMETHYLCELLULOSE NA 0.25% OPH SOLN
CARBOXYMETHYLCELLULOSE NA 0.25% OS 0.6ML
CARBOXYMETHYLCELLULOSE NA 0.25%, PER ML
CARBOXYMETHYLCELLULOSE NA 0.5% EYE DROPS
CARBOXYMETHYLCELLULOSE NA 0.5% OPH 0.3ML
CARBOXYMETHYLCELLULOSE NA 0.5% OPH 30/BX
CARBOXYMETHYLCELLULOSE NA 0.5% OPH SOLN
CARBOXYMETHYLCELLULOSE NA 0.5% OPH SOLN*
CARBOXYMETHYLCELLULOSE NA 0.5% OPH UU
CARBOXYMETHYLCELLULOSE Na 0.5% PF EYE DR
CARBOXYMETHYLCELLULOSE NA 0.5% SOLN (BT)
CARBOXYMETHYLCELLULOSE NA 0.5% SOLN,OPH
CARBOXYMETHYLCELLULOSE NA 0.5%(PF) 0.4ML
CARBOXYMETHYLCELLULOSE NA 0.5%(PF)OP SOL
CARBOXYMETHYLCELLULOSE NA 1% BTL OPH GEL
CARBOXYMETHYLCELLULOSE NA 1% GEL,OPH
CARBOXYMETHYLCELLULOSE NA 1% OPH 15ML
CARBOXYMETHYLCELLULOSE NA 1% OPH GEL
CARBOXYMETHYLCELLULOSE NA 1% OPH GEL BOT
CARBOXYMETHYLCELLULOSE NA 1% OPH GEL BTL
CARBOXYMETHYLCELLULOSE NA 1% OPH GEL IP
CARBOXYMETHYLCELLULOSE NA 1% OPH GEL UU
CARBOXYMETHYLCELLULOSE NA 1% OPH SOLN
CARBOXYMETHYLCELLULOSE NA 1% OPH,GEL
CARBOXYMETHYLCELLULOSE NA 1% OPHTH SOLN
CARBOXYMETHYLCELLULOSE NA 1% OPTH SOLN
CARBOXYMETHYLCELLULOSE NA 1% SOLN,OPH
CARBOXYMETHYLCELLULOSE NA 1% UD OPH GEL
CARBOXYMETHYLCELLULOSE NA 1%(PF)OPH GEL
CARBOXYMETHYLCELLULOSE NA 1%(PF)OPH SOL
CARBOXYMETHYLCELLULOSE NA 1%(PF)OPH SOLN
CARBOXYMETHYLCELLULOSE NA 1%OPTH.SOLN.UD
CARBOXYMETHYLCELLULOSE OPH 0.5% 0.4ML
CARBOXYMETHYLCELLULOSE OPH GEL 1% UD(EA
CARBOXYMETHYLCELLULOSE PF EYE DR 0.5%
CARBOXYMETHYLCELLULOSE SOD MED VISC 1LB
CARBOXYMETHYLCELLULOSE SODIUM
CARBOXYMETHYLCELLULOSE SODIUM OPHTH 15ML
CARBOXYMETHYLCELLULOSE SODIUM OPHTH 30ML
CARBOXYMETHYLCELLULOSE UD 0.25% OPH SOLN
CARBOXYMETHYLCELLULOSE UD 0.5%(PF)OP SOL
CARBOXYMETHYLCELLULOSE(CMC) 2% SOLN 30ML
CARBOXYMETHYLCELLULOSE*UD* 0.5% SOLN,OPH
CARBOXYMETHYLCELLULOSE/CASANTHRANOL/DOCUSATE
CARBOXYMETHYLCELLULOSE/CITRIC ACID
CARBOXYMETHYLCELLULOSE/DOCUSATE
CARBOXYMETHYLCELLULOSE/DOCUSATE/PHENOLPHTHALEIN
CARBOXYMETHYLCELLULOSE/GLYCERIN
CARBOXYMETHYLCELLULOSE/GLYCERIN SOLN,OPH
CARBOXYMETHYLCELLULOSE/GLYCERIN/POLYSORBATE
CARBOXYMETHYLCELLULOSE/HYPROMELLOSE
CARBOXYMETHYLCELLULOSE/METHYLPARABEN/SORBITOL
CEFAZOLIN 500MG/ARTIFICIAL TEARS 14ML
CPD-ACETYLCYS 1%/ARTIFICIAL TEARS OS
CPD-ACETYLCYS 5%/ARTIFICIAL TEARS OS
CPD-ACETYLCYST 10% IN ARTIFICIAL TEARS
CPD-ACETYLCYST 10%/ARTIFICIAL TEARS OS
CPD-ACETYLCYST 2.5%/ARTIFICIAL TEARS OS
CPD-ACETYLCYSTEINE 10% OPH SOL
CPD-ACETYLCYSTEINE 10% OPH SOLN
CPD-ACETYLCYSTEINE 10% OPHTH DROPS
CPD-ACETYLCYSTEINE 10% OPHTH DROPS 10ML
CPD-ACETYLCYSTEINE 10% OPTH SOL
CPD-ACETYLCYSTEINE 20%/ARTIFICIAL TEARS
CYCLOSPOR(CEQUA) 0.09% PF OPH SOL 0.25ML
CYCLOSPORINE (RESTASIS) 0.05% (PF) OPH
CYCLOSPORINE (RESTASIS) 0.05% OPH EMUL
CYCLOSPORINE 0.05% (BRAND) OPH 0.4ML
CYCLOSPORINE 0.05% (PA-F)
CYCLOSPORINE 0.05% (PF) OPH 0.4ML *HD*
CYCLOSPORINE 0.05% (PF) OPH EM 5.5ML MDV
CYCLOSPORINE 0.05% (PF) OPH EMUL 0.4ML
CYCLOSPORINE 0.05% (PF) OPH EMUL 5.5ML
CycloSPORINE 0.05% (PF) OPH EMUL PA-F
CYCLOSPORINE 0.05% (PF) OPH EMULSION
CYCLOSPORINE 0.05% (PF) OPH EMULSION BTL
CYCLOSPORINE 0.05% (PF) OPH MULTIDOSE
CYCLOSPORINE 0.05% (PF) OPH(RESTASIS BR)
CYCLOSPORINE 0.05% (PF) OPH,EMUL 0.4ML
CYCLOSPORINE 0.05% (RESTASIS) OPH 0.4ML
CYCLOSPORINE 0.05% EYE DROPS
Cyclosporine 0.05% gumcellulose oph susp
CYCLOSPORINE 0.05% OPH EMUL MULTIDOSE
CYCLOSPORINE 0.05% OPH EMULSION 0.4ML
CYCLOSPORINE 0.05% OPH EMULSION,UD
CYCLOSPORINE 0.05% OPHTH EMULSION, 0.4ML
CYCLOSPORINE 0.05% PF OPH RESTASIS-BRD
CYCLOSPORINE 0.05%(PF) OPH *BRAND*
CYCLOSPORINE 0.05%(RESTASIS)OPH EM 0.4ML
CYCLOSPORINE 0.09% (PF) OPH SOLN 0.25ML
cycloSPORINE 0.09% (PF) SOLN,OPH,0.25ML
CYCLOSPORINE 0.09% (PF) SOLN,OPHTHALMIC
CYCLOSPORINE OPH 0.05% UD RESTASIS BRAND
CYCLOSPORINE(RESTASIS) OPHTH (NON-VA)
CYCLOSPRINE 0.05% RESTASIS BRND 5.5ML BT
DEX-70 0.1%/HYPROMELLOSE 0.3% OPH SOLN
DEXTRAN 70/HYPROMELLOSE 0.3% OPH SOLN
DEXTRAN 70/HYPROMELLOSE 0.3% OPH SOLN UU
DEXTRAN/HYPROMELLOSE 0.3% OPH SOLN 15ML
EDIT TO ARTIFICIAL TEARS POLYVINYL ALC
EYELID CLEANSER
EYELID CLEANSER (ACUICYN) EYE SCRUB SOLN
EYELID CLEANSER (AVENOVA) TOP LIQUID
EYELID CLEANSER COMPLIANCE KIT
EYELID CLEANSER FOAM,TOP
EYELID CLEANSER KIT (8OZ/BT;80PADS)
EYELID CLEANSER OUST DEMODEX PAD
EYELID CLEANSER PLUS,EYE SCRUB PAD
EYELID CLEANSER SCRUB PAD
EYELID CLEANSER SCRUB PAD (OCUSOFT PLUS)
EYELID CLEANSER SHEET BRUDER #34951
EYELID CLEANSER TOP FOAM
EYELID CLEANSER, EYE SCRUB PAD
EYELID CLEANSER, PREMOISTENED PADS
EYELID CLEANSER, STERILE 30/BX
EYELID CLEANSER, STERILE, KIT
EYELID CLEANSER, STERILE, PRE-MOIST PAD
EYELID CLEANSER,EYE SCRUB ALLERGY PAD
EYELID CLEANSER,EYE SCRUB LIQUID,OPH
EYELID CLEANSER,EYE SCRUB LIQUID,TOP
EYELID CLEANSER,EYE SCRUB PAD
EYELID CLEANSER,EYE SCRUB PAD (OCUSOFT)
EYELID CLEANSER,EYE SCRUB PAD (OCUSOFT+)
EYELID CLEANSER,EYE SCRUB PAD 30'S
EYELID CLEANSER,EYE SCRUB PAD(30/BOX)BX
EYELID CLEANSER,EYE SCRUB TOP 40ML
EYELID CLEANSER,EYE SCRUB TOP LIQUID
EYELID CLEANSER,PAD (OCUSOFT PLUS)
EYESCRUB STERILE EYELID CLEANSER
EYESCRUB STERILE EYELID CLEANSER PAD
HIGH VISCOSITY ARTIFICIAL TEARS
HYPROMELLOSE (GONAK) OPHTH 2.5% SOLN
HYPROMELLOSE (GONIOSOL) 2.5% OPH SOLN
HYPROMELLOSE (GONIOSOL) 2.5% OPHTH SOLN
HYPROMELLOSE 0.2% OPH SOLN
HYPROMELLOSE 0.3% OPH SOLN
HYPROMELLOSE 0.3% OPH SOLN (15ML)
HYPROMELLOSE 0.3% OPH SOLN (25ML)
HYPROMELLOSE 0.3% OPH SOLN (GEN TEAL)
HYPROMELLOSE 0.3% OPH SOLN (GENTEAL)
HYPROMELLOSE 0.3% OPH SOLN 15ML
HYPROMELLOSE 0.3% OPH SOLN 15ML/BTL
HYPROMELLOSE 0.3% OPH SOLN 25ML
HYPROMELLOSE 0.3% OPH SOLN 25ML/BTL
HYPROMELLOSE 0.3% OPH SOLN UD
HYPROMELLOSE 0.3% PF OPH SOLN UD
HYPROMELLOSE 0.3%/DEXTRAN 70 OPH SOLN
HYPROMELLOSE 0.3%/DEXTRAN OPHTH SOLN, ML
HYPROMELLOSE 0.4% OPH SOLN
HYPROMELLOSE 0.4% OPH SOLN 15ML
HYPROMELLOSE 0.4% OPH SOLN-15ml (IP)
HYPROMELLOSE 0.4% OPHT SOLN, ML
HYPROMELLOSE 0.4% OPHTH DROPS
HYPROMELLOSE 0.4% OPHTH SOL
HYPROMELLOSE 0.4% OPHTH SOLN 15ML
HYPROMELLOSE 0.4% OPHTH SOLN 15ML BT
HYPROMELLOSE 0.4% OPTH SOLN
HYPROMELLOSE 0.4% SOLN,OPH
HYPROMELLOSE 0.4% SOLN,OPH-15ML
HYPROMELLOSE 0.5% 15ML OPH SOLN
HYPROMELLOSE 0.5% OPH SOLN
HYPROMELLOSE 0.5% OPH SOLN 15ML
HYPROMELLOSE 0.5% OPH SOLN 15ML (I)
HYPROMELLOSE 1% OPH SOLN
HYPROMELLOSE 1.7% OPH SOLN
HYPROMELLOSE 2% OPH SOLN
HYPROMELLOSE 2% OPH SOLN 1ML
HYPROMELLOSE 2.5% OPH SOLN
HYPROMELLOSE 2.5% OPH SOLN (BT)
HYPROMELLOSE 2.5% OPH SOLN (ML)
HYPROMELLOSE 2.5% OPH SOLN 15ML
HYPROMELLOSE 2.5% OPH SOLN 15ML BTL
HYPROMELLOSE 2.5% OPH SOLN, 15ML
HYPROMELLOSE 2.5% OPHTH SOLN
HYPROMELLOSE 2.5% OPHTH SOLN 15ML
HYPROMELLOSE OPH SOLN 2.5%--15ML
HYPROMELLOSE(NATURAL TEAR)0.4% OPH SOLN
HYPROMELLOSE/NAPHAZOLINE OPH SOLN
LACRISERT (ARTIFICIAL TEAR INSERT)
LIFITEGRAST 5% OPH SOLN 0.2ML
LIFITEGRAST 5% OPH SOLN 0.2ML (CPC)
LIFITEGRAST 5% OPH SOLN 0.2ML (N-VA MED)
LIFITEGRAST 5% OPH SOLN 0.2ML (XIIDRA)
LIFITEGRAST 5% OPH SOLN 0.2ML UD
LIFITEGRAST 5% SOLN,OPH,0.2ML
LUBRICATING EYE DROPS 15 ML
LYTES/CARBOXYMETHYLCELLULOSE
MEDMOOR EYELID CLEANSER
MOISTENED EYELID CLEANSER,EYE SCRUB PAD
MUROCEL (ARTIFICIAL TEARS) 15ML
NON-VA CYCLOSPORINE 0.05% (PF) OPH
PRIOR AUTH DRUG CYCLOSPORINE (RESTASIS)
REFRESH ARTIFICIAL TEARS 0.4ML U/D
REFRESH ARTIFICIAL TEARS PF DROPPERETTE
REFRESH TEARS LUBRICATING DROPS 15ML
RESTASIS (BRAND) 0.05% PF OPH EMUL 0.4ML
RESTASIS 0.05% (PF) EMULSION,OPH 0.4ML
RESTASIS 0.05% (PF) OPH 5.5ML *HD*
RESTASIS 0.05% (PF) OPH EMUL 0.4ML
RESTASIS 0.05% (PF) OPHTH EMUL 0.4ML
RESTASIS 0.05% OPH EMUL 0.4ML
RESTASIS-(BRAND) 0.05% PF OPH EMUL 0.4ML
SOFT LENSE ARTIFICIAL TEARS 15ML
STERILID EYELID CLEANSER
STERILID EYELID CLEANSER TOP FOAM
SYSTANE NIGHT LUBRICATING OPTH OINT
VANCOMYCIN 500MG/ARTIFICIAL TEARS 15ML
XIIDRA 5% OPH SOLN
XNF CYCLOSPORINE 0.05%(PF)OPH 0.4ML
XNF LIFITEGRAST 5% OPH SOLN 0.2ML
XX ARTIFICIAL TEARS 2ML (BT)
XX CARBOXYMETHYLCELLULOSE CAPSULE
XXXARTIFICIAL TEARS METHYLCELLULOSE
z-ARTIFICIAL TEARS POLYVINYL ALC (PF)
z-ARTIFICIAL TEARS POLYVINYL ALCOHOL
z-ARTIFICIAL TEARS PVA 1.4%/POVIDONE
z-HYPROMELLOSE 0.3% OPH SOLN
zARTIFICIAL TEAR W/ VIT. A- 15ML
zARTIFICIAL TEARS *ml/15/BT*
zARTIFICIAL TEARS 15ML
zARTIFICIAL TEARS 15ML (ADSORBOTEAR)
zARTIFICIAL TEARS OPTH SOL 15 ml *BTL*
ZARTIFICIAL TEARS PVA 1.4%/POVIDONE 15ML
ZARTIFICIAL TEARS PVA 1.4%/POVIDONE 30ML
ZCARBOXYMETHYLCELLULOSE 0.5% OPH SOLN UD
ZCARBOXYMETHYLCELLULOSE NA 0.5% OPH SOLN
zHYPROMELLOSE 0.3% OPH SOLN
zLACRIL ARTIFICIAL TEARS 15 ml *BTL*
ZZ ARTIFICIAL TEARS OPHTH SOLN (BT)
zz artificial tears polyv alcohol
zz artificial tears polyvinyl alcohol
zz cyclosporine 0.05% (restasis) oph
zz docusate/carboxymethylcellulose
ZZ EYELID CLEANSER KIT
ZZ HYPROMELLOSE 0.3% OPH SOLN PF
zz hypromellose 2.5% oph soln
ZZ**ARTIFICIAL TEAR SOLN (METH-CELL) BT
ZZ**ARTIFICIAL TEAR SOLN (POLY-VINYL) BT
ZZ**ARTIFICIAL TEARS POLYVINYL ALCO (PF)
ZZ**HYPROMELLOSE 0.3% OPH SOLN
ZZ-ARTIFICIAL TEARS
ZZ-ARTIFICIAL TEARS 0.5% PRESERV FREE 30
zz-ARTIFICIAL TEARS 15ML
ZZ-ARTIFICIAL TEARS OPHTH SOLN 15ML [W]
ZZ-ARTIFICIAL TEARS POLY ALCOHOL (PF)
ZZ-ARTIFICIAL TEARS POLYVINYL ALC 15ML #
ZZ-ARTIFICIAL TEARS POLYVINYL ALCOHOL
ZZ-ARTIFICIAL TEARS POLYVINYL ALCOHOL UD
ZZ-ARTIFICIAL TEARS SOLN 15ML
ZZ-ARTIFICIAL TEARS SOLN 30ML
ZZ-ARTIFICIAL TEARS-PRESERVA FREE U/D
ZZ-CARBOXYMETHYLCELLULOSE 1% OPH SOLN
zz-CARBOXYMETHYLCELLULOSE CAPSULE
ZZ-CARBOXYMETHYLCELLULOSE NA 1%(PF)OPH
ZZ-DEXTRAN 70/HYPROMELLOSE 0.3% OPH SOLN
ZZ-HYPROMELLOSE 0.3% OPH SOLN
ZZ-HYPROMELLOSE 0.4% OPH SOLN
ZZ-HYPROMELLOSE 0.4% OPTH SOL 15ML
ZZ-HYPROMELLOSE 0.4% OPTH SOLN 15ML
ZZ-WS-ARTIFICIAL TEARS POLYVINYL ALCOHOL
ZZ.CARBOXYMETHYLCELLULOSE 0.5% OP SOLN
ZZ.CARBOXYMETHYLCELLULOSE CAP
ZZ.CARBOXYMETHYLCELLULOSE SODIUM 1%
ZZACETYLCYSTEINE 10% IN ARTIFICIAL TEARS
ZZARTIFICIAL TEAR POLYVINYL ALCOHOL (PF)
ZZARTIFICIAL TEAR POLYVINYL ALCOHOL 15ML
ZZARTIFICIAL TEAR-HYPOTONIC-OPH SOL 15ML
ZZARTIFICIAL TEARS
ZZARTIFICIAL TEARS (REFRESH) 50'S (BX)
ZZARTIFICIAL TEARS 15ML
ZZARTIFICIAL TEARS SOLN
ZZARTIFICIAL TEARS (ADSORBOTEAR)
ZZARTIFICIAL TEARS (AQUASITE 15ML)
ZZARTIFICIAL TEARS (AQUASITE) SOLN.
ZZARTIFICIAL TEARS (BT)
ZZARTIFICIAL TEARS (NP) AQUASITE --24
ZZARTIFICIAL TEARS (PRESER FREE)
ZZARTIFICIAL TEARS (PRESERVATIVE FREE),
ZZARTIFICIAL TEARS (REFRESH)
ZZARTIFICIAL TEARS (REFRESH) BT
ZZARTIFICIAL TEARS (REFRESH) U/D
ZZARTIFICIAL TEARS (SYSTANE)
ZZARTIFICIAL TEARS 1.4%POLYVINYL ALC15ML
ZZARTIFICIAL TEARS 1/2 OZ.
ZZARTIFICIAL TEARS 15ML
ZZARTIFICIAL TEARS 15ML U/D
ZZARTIFICIAL TEARS 2ML U.D. (BT)
ZZARTIFICIAL TEARS FORTE OPHTH SOLN
ZZARTIFICIAL TEARS LOW VISC HYPROMELLOSE
ZZARTIFICIAL TEARS METHYLCELLULOSE
ZZARTIFICIAL TEARS OINTMENT (BRAND NAME)
ZZARTIFICIAL TEARS OPH SOLN 15ML BT
ZZARTIFICIAL TEARS OPHTH DROPS 15ML BT
ZZARTIFICIAL TEARS OPHTH SOL 15ML
ZZARTIFICIAL TEARS POLYVIN
ZZARTIFICIAL TEARS POLYVINYL ALC (PF)
ZZARTIFICIAL TEARS POLYVINYL ALC 1.4%
ZZARTIFICIAL TEARS POLYVINYL ALC PF BX
zzARTIFICIAL TEARS POLYVINYL ALC. 1%
ZZARTIFICIAL TEARS POLYVINYL ALCOHOL
ZZARTIFICIAL TEARS POLYVINYL ALCOHOL PF
ZZARTIFICIAL TEARS POLYVINYL ALCOHOL-BT
zzARTIFICIAL TEARS POLYVINYL ALCOHOL-inp
ZZARTIFICIAL TEARS PVA 1.4%/POVIDO
ZZARTIFICIAL TEARS PVA 1.4%/POVIDONE
ZZARTIFICIAL TEARS PVA 1.4%/POVIDONE (PF
ZZARTIFICIAL TEARS PVA 1.4%/POVIDONE PF
ZZARTIFICIAL TEARS PVA 1.4%/POVIDONE(PF)
ZZARTIFICIAL TEARS(HYPOTEARS)15ML (BT)
ZZARTIFICIAL TEARS(LIQUIFILM) OPH SOL
ZZARTIFICIAL TEARS*
ZZCARBOXYMETHYLCELLULOSE 0.25% OPH SOLN
ZZCARBOXYMETHYLCELLULOSE 0.5% OPH SOL
ZZCARBOXYMETHYLCELLULOSE 0.5% OPH SOLN,B
ZZCARBOXYMETHYLCELLULOSE 0.5% OPHTH SOL
ZZCARBOXYMETHYLCELLULOSE 1% GEL
ZZCARBOXYMETHYLCELLULOSE 1% OPH GEL0.6ML
ZZCARBOXYMETHYLCELLULOSE 1% OPHT SOLN UD
ZZCARBOXYMETHYLCELLULOSE 1% OPTH SOL U/D
ZZCARBOXYMETHYLCELLULOSE 2% SOLN
ZZCARBOXYMETHYLCELLULOSE CAPSULE
ZZCARBOXYMETHYLCELLULOSE NA 0.5% OPH
ZZCARBOXYMETHYLCELLULOSE NA 1% OPH SOLN
ZZCARBOXYMETHYLCELLULOSE NA 1% OPTH SOLN
ZZCARBOXYMETHYLCELLULOSE NA PASTE 5GM
ZZCARBOXYMETHYLCELLULOSE PASTE
ZZCPD-ACETYLCYSTEINE 10% OPH SOLN
ZZCYCLOSPORINE 0.05% (PF) EMULSION,OPH
ZZCYCLOSPORINE 0.05% OPH 0.4ML
ZZCYCLOSPORINE 0.05% OPH 0.4ML (NON-VA)
ZZDEXTRAN 70/HYPROMELLOSE 0.3% OPH SOLN
ZZDOCUSATE, CARBOXYMETHYLCELLULOSE
ZZEYELID CLEANSER KIT
zzEYELID CLEANSER,EYE SCRUB LIQUID,OPH
ZZEYELID CLEANSER,EYE SCRUB PAD
ZZF/B ARTIFICIAL TEARS 15ML
ZZHYPROMELLOSE 0.2% OPH SOLN
ZZHYPROMELLOSE 0.2% OPH SOLN 15ML BT
ZZHYPROMELLOSE 0.3% OPH SOLN
zzHYPROMELLOSE 0.3% OPH SOLN (PF) UD
ZZHYPROMELLOSE 0.3% OPH SOLN 25ML
ZZHYPROMELLOSE 0.3% OPH SOLN,25ML
ZZHYPROMELLOSE 0.3%-0.4% OPHTH SOLN 15ML
ZZHYPROMELLOSE 0.4% OPH SOLN
ZZHYPROMELLOSE 1% OPH SOLN
ZZHYPROMELLOSE 2.5% OPH SOLN
zzHYPROMELLOSE 2.5% OPHTH SOLN, ML
zzHYPROMELLOSE OTC OPH SOLN(0.3 TO 0.4%)
ZZHYPROMELLOSE0.2% OPH SOLN 25ML BT
zzI-SCRUB EYELID CLEANSER
ZZISOTON CARBOXYMETHYLCELLULOSE OPH SOL
ZZLACRIL (ARTIFICIAL TEARS)
ZZLUBRICATING EYE DROPS 15ML(BT)
ZZMITOMYCIN 4MG/ARTIFICIAL TEARS 6ML
ZZPRE-MOISTENED EYELID CLEANSING PADS
ZZREFRESH ARTIFICIAL TEARS 30/BOX
ZZREFRESH ARTIFICIAL TEARS 50/BX
ZZREFRESH CELLUVISC 1% OPH DROP
ZZZ ARTIFICIAL TEARS SOL
ZZZ PYX ARTIFICIAL TEARS OPTH OINT$
ZZZ ARTIFICIAL TEARS PVA 1.4%/POVID15ML
ZZZ ARTIFICIAL TEARS PVA 1.4%/POVIDONE
ZZZ CARBOXYMETHYLCELLULOSE 0.5% OPH 30S
ZZZ CARBOXYMETHYLCELLULOSE 1% OPH, 30S
ZZZARTIFICIAL TEARS
zzzARTIFICIAL TEARS 15 ML
ZZZARTIFICIAL TEARS 15ML (UNIT)
ZZZARTIFICIAL TEARS METHYLCELLULOSE
ZZZARTIFICIAL TEARS OPHT OINT 12/PG
ZZZARTIFICIAL TEARS OPHTH SOLN 15ML BT
ZZZARTIFICIAL TEARS OPHTH SOLN 30ML
zzzARTIFICIAL TEARS OPTH SOLN 15ML
ZZZARTIFICIAL TEARS POLYVINYL ALCOHOL
ZZZARTIFICIAL TEARS PVA 0.5%/POVIDONE
ZZZCARBOXYMETHYLCELLULOSE 0.5% OPH 30'S
ZZZCARBOXYMETHYLCELLULOSE 0.5%,0.3ML,30S
ZZZCARBOXYMETHYLCELLULOSE 0.5%,UD OPH
ZZZCARBOXYMETHYLCELLULOSE 1% OPH GEL
ZZZCARBOXYMETHYLCELLULOSE 1% OPHTH 30'S
ZZZCARBOXYMETHYLCELLULOSE 1% PF UD OPH
ZZZCARBOXYMETHYLCELLULOSE 1%(PF)OPH SOLN
ZZZCARBOXYMETHYLCELLULOSE CAPSULE
ZZZCARBOXYMETHYLCELLULOSE NA 1% OPH GEL
zzzCARBOXYMETHYLCELLULOSE SODIUM 0.5%
ZZZDEXTRAN 70/HYPROMELLOSE 0.3% OPH SOLN
ZZZHYPROMELLOSE 0.3% OPH SOLN
ZZZHYPROMELLOSE 0.4% OPH SOLN
ZZZHYPROMELLOSE 0.4% SOLN,OPH
ZZZHYPROMELLOSE 2.5% OPH SOLN
ZZZNON-VA CYCLOSPORINE 0.05%(PF)OPH EMUL
ZZZPURALUBE ARTIFICIAL TEARS
ZZZREFRESH ARTIFICIAL TEARS 0.4ML 30'S
ZZZREFRESH ARTIFICIAL TEARS 0.4ML 50'S
ZZZTEARS (ARTIFICIAL TEARS)
zzZZARTIFICIAL TEARS OPTH.SOLN 15ML

## Sheet: Table S2
Table S2. Dry eye disease medications and procedures included as inclusion criteria for cases in the Genetic Epidemiology Research on Adult Health and Aging (GERA) cohort.
Medication name
RESTASIS 0.05% OPHT DROPPERETTE
CEQUA 0.09% OPHT DROPPERETTE
CYCLOSPORINE 0.05% OPHT DROPPERETTE
CYCLOSPORINE 0.09% OPHT DROPPERETTE
RESTASIS MULTIDOSE 0.05% OPHT DROPPERETTE
CYCLOSPORINE 0.05% OPHT DROP
XIIDRA 5% OPHT DROPPERETTE
LIFITEGRAST 5% OPHT DROPPERETTE
Procedure name
PUNCTAL PLUGS, BILATERAL
CLOSURE OF LACRIMAL PUNCTUM BY PLUG, UNILAT
PLUG CLOSURE LACRIMAL PUNCTUM BOTH EYES (OU)
PUNCTAL OCCLUSION BY SILICONE PLUG BOTH EYES (OU)
CLOSURE, LACRIMAL PUNCTUM, BY PLUG
LASER CLOSURE LACRIMAL PUNCTUM BOTH EYES (OU)
PUNCTAL OCCLUSION BY COLLAGEN PLUG BOTH EYES (OU)
CLOSURE OF LACRIMAL PUNCTUM BY THERMOCAUTERIZATION
PUNCTAL OCCLUSION BY SILICONE PLUG LEFT EYE (OS)
PUNCTAL OCCLUSION BY SILICONE PLUG RIGHT EYE (OS)
CLOSURE, LACRIMAL PUNCTUM, USING LASER, UNILAT
CLOSURE, LACRIMAL PUNCTUM, CAUTERY, LASER
PUNCTAL OCCLUSION BY COLLAGEN PLUG LEFT EYE (OS)
PUNCTAL OCCLUSION BY COLLAGEN PLUG RIGHT EYE (OD)

## Sheet: Table S3
Table S3. Association of comorbidities and medications with dry eye disease in MVP. Each row represents a multivariate logistic regression with adjustment for age, sex, and ancestry. Odds ratios (95% confidence intervals) and p-values (two-tailed, adjusted for multiple hypothesis testing) are provided.
	Total Population (n=491,962)	Cases (DED) (n=134,249)	Controls (No DED) (n=357,713)	Odds Ratio (CI)	P-value
Comorbidities, n (%)
Cardiovascular
Hypertensiona	186,230 (38.4)	59,595 (45.3)	126,635 (35.8)	1.37 (1.34-1.39)	<0.001
Hypercholesterolemiaa	167,092 (34.5)	53,280 (40.5)	113,812 (32.2)	1.37 (1.34-1.39)	<0.001
Myocardial infarction (prior)b	15,817 (3.3)	6,334 (4.8)	9,483 (2.7)	1.59 (1.54-1.65)	<0.001
Congestive heart failureb	52,050 (10.7)	21,390 (16.3)	30,660 (8.7)	1.68 (1.64-1.71)	<0.001
Coronary artery diseasea	45,930 (9.5)	15,674 (11.9)	30,256 (8.6)	1.27 (1.25-1.30)	<0.001
Peripheral vascular diseaseb	47,064 (9.7)	18,723 (14.2)	28,341 (8.0)	1.63 (1.60-1.66)	<0.001
Deep vein thrombosisa	9,599 (2.0)	3,465 (2.6)	6,134 (1.7)	1.39 (1.33-1.45)	<0.001
Respiratory
COPDb	137,397 (28.3)	55,389 (42.1)	82,008 (23.2)	2.18 (2.15-2.21)	<0.001
Asthmaa	65,300 (13.5)	31,456 (23.9)	33,844 (9.6)	2.65 (2.60-2.70)	<0.001
Sleep apneaa	30,173 (6.2)	10,762 (8.2)	19,411 (5.5)	1.32 (1.29-1.35)	<0.001
Renal
CKD (moderate to severe)b	46,995 (9.7)	18,312 (13.9)	28,683 (8.1)	1.44 (1.41-1.47)	<0.001
Gastrointestinal
Peptic ulcer diseaseb	3,913 (0.8)	1,426 (1.1)	2,487 (0.7)	1.39 (1.30-1.49)	<0.001
Liver disease, mildbc	33,665 (6.9)	11,521 (8.8)	22,144 (6.3)	1.58 (1.54-1.62)	<0.001
Liver disease, severebd	5,137 (1.1)	1,667 (1.3)	3,470 (1.0)	1.42 (1.34-1.51)	<0.001
Celiac diseasea	1,082 (0.2)	362 (0.3)	720 (0.2)	1.28 (1.12-1.45)	<0.001
Crohn’s diseasea	2,078 (0.4)	703 (0.5)	1,375 (0.4)	1.37 (1.25-1.51)	<0.001
Ulcerative colitisa	3,872 (0.8)	1,380 (1.0)	2,492 (0.7)	1.41 (1.32-1.51)	<0.001
Irritable bowel syndromea	14,968 (3.1)	6,029 (4.6)	8,939 (2.5)	1.83 (1.77-1.90)	<0.001
Bowel obstructiona	7,435 (1.5)	3,110 (2.4)	4,325 (1.2)	1.62 (1.54-1.70)	<0.001
Colon polypsa	66,774 (13.8)	22,206 (16.9)	44,568 (12.6)	1.28 (1.26-1.31)	<0.001
GERDa	101,105 (20.9)	36,946 (28.1)	64,159 (18.2)	1.79 (1.76-1.82)	<0.001
Endocrine
DM without complicationsb	137,397 (28.3)	55,389 (42.1)	82,008 (23.2)	2.18 (2.15-2.21)	<0.001
DM with complicationsb	65,300 (13.5)	31,456 (23.9)	33,844 (9.6)	2.65 (2.60-2.70)	<0.001
Thyroid diseasea	30,173 (6.2)	10,762 (8.2)	19,411 (5.5)	1.32 (1.29-1.35)	<0.001
Musculoskeletal
Gouta	30,768 (6.3)	10,552 (8.0)	20,216 (5.7)	1.26 (1.22-1.29)	<0.001
Osteoporosisa	11,299 (2.3)	4,602 (3.5)	6,697 (1.9)	1.46 (1.40-1.52)	<0.001
Osteoarthritisa	46,356 (9.6)	16,646 (12.7)	29,710 (8.4)	1.41 (1.38-1.44)	<0.001
Vision and hearing
Blindness, all causesa	5,635 (1.2)	2,523 (1.9)	3,112 (0.9)	1.88 (1.78-1.98)	<0.001
Cataractsa	78,581 (16.2)	27,762 (21.1)	50,819 (14.4)	1.27 (1.24-1.29)	<0.001
Glaucomaa	20,593 (4.2)	9,645 (7.3)	10,948 (3.1)	1.88 (1.83-1.94)	<0.001
Macular degenerationa	14,582 (3.0)	5,702 (4.3)	8,880 (2.5)	1.37 (1.32-1.42)	<0.001
Hearing lossa	92,278 (19.0)	30,399 (23.1)	61,879 (17.5)	1.26 (1.24-1.29)	<0.001
Tinnitus	104,783 (21.6)	33,405 (25.4)	71,378 (20.2)	1.42 (1.40-1.44)	<0.001
Neurologic
Migrainea	30,282 (6.2)	11,454 (8.7)	18,828 (5.3)	1.86 (1.81-1.91)	<0.001
Traumatic brain injurya	10,426 (2.2)	3,548 (2.7)	6,878 (1.9)	1.73 (1.66-1.80)	<0.001
Strokeb	37,056 (7.6)	15,244 (11.6)	21,812 (6.2)	1.65 (1.62-1.69)	<0.001
Transient ischemic attacka	11,639 (2.4)	4,241 (3.2)	7,398 (2.1)	1.33 (1.28-1.38)	<0.001
Dementiab	19,098 (3.9)	7,990 (6.1)	11,108 (3.1)	1.31 (1.27-1.35)	<0.001
Hemiplegiab	4,499 (0.9)	1,787 (1.4)	2,712 (0.8)	1.73 (1.63-1.84)	<0.001
Amytrophic lateral sclerosisa	386 (0.1)	111 (0.1)	275 (0.1)	1.02 (0.81-1.27)	0.88
Epilepsya	5,954 (1.2)	2,181 (1.7)	3,773 (1.1)	1.58 (1.49-1.67)	<0.001
Multiple sclerosisa	1,713 (0.4)	686 (0.5)	1,027 (0.3)	1.81 (1.64-2.00)	<0.001
Parkinson’s diseasea	3,494 (0.7)	1,318 (1.0)	2,176 (0.6)	1.44 (1.35-1.55)	<0.001
Insomniaa, Trouble falling asleep	81,092 (16.7)	26,694 (20.3)	54,398 (15.4)	1.61 (1.58-1.64)	<0.001
Waking up at night	106,905 (22.0)	33,977 (25.8)	72,928 (20.6)	1.45 (1.42-1.48)	<0.001
Early AM awakening	87,737 (18.1)	27,163 (20.7)	60,574 (17.1)	1.34 (1.31-1.36)	<0.001
Genitourinary
Benign prostatic hyperplasiaa	57,757 (11.9)	19,598 (14.9)	38,159 (10.8)	1.22 (1.20-1.25)	<0.001
Rheumatologic
Connective tissue diseaseb	9,562 (2.0)	4,620 (3.5)	4,942 (1.4)	2.28 (2.19-2.38)	<0.001
Rheumatoid arthritisa	26,193 (5.4)	11,013 (8.4)	15,180 (4.3)	1.79 (1.74-1.84)	<0.001
Sjogren’s syndromee	2,560 (0.5)	2,220 (1.7)	340 (0.1)	16.04 (14.27-18.02)	<0.001
Infectious
HIVb	4,237 (0.9)	1,257 (1.0)	2,980 (0.8)	1.30 (1.21-1.39)	<0.001
Hepatitis Ca	13,214 (2.7)	4,359 (3.3)	8,855 (2.5)	1.25 (1.20-1.29)	<0.001
Tuberculosisa	5,254 (1.1)	1,844 (1.4)	3,410 (1.0)	1.27 (1.20-1.35)	<0.001
Malignancy
Breast cancera	1,676 (0.3)	709 (0.5)	967 (0.3)	1.08 (0.98-1.20)	0.13
Colon/rectal cancera	5,494 (1.1)	1,632 (1.2)	3,862 (1.1)	0.91 (0.86-0.96)	0.0016
Lung cancera	3,530 (0.7)	1,028 (0.8)	2,502 (0.7)	0.99 (0.92-1.07)	0.88
Prostate cancera	27,686 (5.7)	8,167 (6.2)	19,519 (5.5)	0.84 (0.82-0.87)	<0.001
Skin cancera	43,535 (9.0)	13,402 (10.2)	30,133 (8.5)	1.07 (1.04-1.09)	<0.001
Any cancerb	68,124 (14.0)	23,490 (17.9)	44,634 (12.6)	1.27 (1.24-1.29)	<0.001
Any metastatic cancerb	16,003 (3.3)	4,758 (3.6)	11,245 (3.2)	1.03 (0.99-1.07)	0.11
Psychiatric
Depressiona	83,447 (17.2)	31,358 (23.8)	52,089 (14.7)	2.10 (2.06-2.14)	<0.001
Post-traumatic stress disordera	56,597 (11.7)	22,355 (17.0)	34,242 (9.7)	2.17 (2.12-2.21)	<0.001
Anxiety/panic disordera	50,542 (10.4)	19,072 (14.5)	31,470 (8.9)	1.99 (1.94-2.03)	<0.001
Bipolar disordera	10,817 (2.2)	3,947 (3.0)	6,870 (1.9)	1.72 (1.65-1.80)	<0.001
ADHDa	9,307 (1.9)	3,204 (2.4)	6,103 (1.7)	1.66 (1.58-1.73)	<0.001
Eating disordera	7,342 (1.5)	3,198 (2.4)	4,144 (1.2)	1.84 (1.76-1.93)	<0.001
Personality disordera	8,080 (1.7)	3,575 (2.7)	4,505 (1.3)	2.17 (2.07-2.27)	<0.001
Schizophreniaa	4,250 (0.9)	1,575 (1.2)	2,675 (0.8)	1.53 (1.43-1.63)	<0.001
Social phobiaa	7,894 (1.6)	3,254 (2.5)	4,640 (1.3)	2.01 (1.92-2.11)	<0.001
Medications, n (%)
Cardiovascular
Hypertensiona	173,861 (35.9)	56,139 (42.7)	117,722 (33.3)	1.34 (1.32-1.37)	<0.001
Congestive heart failurea	15,343 (3.2)	5,525 (4.2)	9,818 (2.8)	1.35 (1.30-1.40)	<0.001
Hypercholesterolemiaa	140,431 (29.0)	45,572 (34.6)	94,859 (26.8)	1.34 (1.32-1.36)	<0.001
Respiratory
Asthmaa	18,742 (3.9)	7,322 (5.6)	11,420 (3.2)	1.63 (1.58-1.68)	<0.001
Gastrointestinal
Crohn’s diseasea	1,894 (0.4)	633 (0.5)	1,261 (0.4)	1.31 (1.19-1.45)	<0.001
Ulcerative colitisa	2,526 (0.5)	887 (0.7)	1,639 (0.5)	1.36 (1.25-1.48)	<0.001
GERDa	80,096 (16.5)	30,136 (22.9)	49,960 (14.1)	1.79 (1.75-1.82)	<0.001
Endocrine
Thyroid diseasea	18,742 (3.9)	7,322 (5.6)	11,420 (3.2)	1.63 (1.58-1.68)	<0.001
Musculoskeletal
Gouta	20,669 (4.3)	7,246 (5.5)	13,423 (3.8)	1.28 (1.24-1.32)	<0.001
Osteoporosisa	7,198 (1.5)	2,974 (2.3)	4,224 (1.2)	1.51 (1.44-1.58)	<0.001
Osteoarthritisa	24,442 (5.0)	9,736 (7.4)	14,706 (4.2)	1.64 (1.59-1.68)	<0.001
Vision
Glaucomaa	14,056 (2.9)	6,719 (5.1)	7,337 (2.1)	1.90 (1.83-1.97)	<0.001
Neurologic
Migrainea	16,017 (3.3)	6,482 (4.9)	9,535 (2.7)	2.01 (1.94-2.08)	<0.001
Dementiaa	2,377 (0.5)	806 (0.6)	1,571 (0.4)	1.08 (0.99-1.17)	0.096
Epilepsya	4,049 (0.8)	1,478 (1.1)	2,571 (0.7)	1.52 (1.42-1.62)	<0.001
Multiple sclerosisa	1,642 (0.3)	633 (0.5)	1,009 (0.3)	1.65 (1.49-1.83)	<0.001
Parkinson’s diseasea	3,178 (0.7)	1,166 (0.9)	2,012 (0.6)	1.39 (1.29-1.50)	<0.001
Rheumatic
Rheumatoid arthritisa	14,971 (3.1)	6,758 (5.1)	8,213 (2.3)	1.99 (1.92-2.06)	<0.001
Infectious
Hepatitis Ca	3,682 (0.8)	1,261 (1.0)	2,421 (0.7)	1.29 (1.20-1.38)	<0.001
HIVa	3,125 (0.6)	1,068 (0.8)	2,057 (0.6)	1.36 (1.26-1.47)	<0.001
Tuberculosisa	2,346 (0.5)	906 (0.7)	1,440 (0.4)	1.50 (1.38-1.63)	<0.001
Psychiatric
Depressiona	55,891 (11.5)	22,189 (16.9)	33,702 (9.5)	2.14 (2.10-2.18)	<0.001
Anxietya	36,758 (7.6)	14,603 (11.1)	22,155 (6.3)	2.08 (2.03-2.13)	<0.001
ADHDa	4,860 (1.0)	1,695 (1.3)	3,165 (0.9)	1.62 (1.53-1.73)	<0.001
Bipolar diseasea	8,836 (1.8)	3,304 (2.5)	5,532 (1.6)	1.75 (1.68-1.83)	<0.001
Schizophreniaa	3,759 (0.8)	1,422 (1.1)	2,337 (0.7)	1.57 (1.46-1.68)	<0.001
N: number; DED: dry eye disease; CI: 95% confidence interval; COPD: chronic obstructive pulmonary disease; CKD: chronic kidney disease; GERD: gastroesophageal reflux disease; DM: diabetes mellitus; AM: morning; HIV: human immunodeficiency virus; ADHD: attention-deficit/hyperactivity disorder.
a Gathered from patient-reported questionnaire data
b Gathered from the Charlson Comorbidity Index (CCI)
c Liver disease, mild: chronic hepatitis or cirrhosis without portal hypertension
d Liver disease, severe: cirrhosis and portal hypertension with variceal bleeding
e Gathered from chart International Classification of Diseases (ICD) coding

## Sheet: Table S4
Table S4. Polygenic score associations with dry eye disease. Polygenic scores from the PGS Catalog were calculated in MVP and associated with dry eye disease case-control status in each ancestry. Beta values for each ancestry represent the log-odds ratio associated with a standard deviation increase in the PGS. Summary statistics are sorted by p-value in the EUR population.
PGS_ID	PGS Name	Reported Trait	BETA_EUR	SE_EUR	p.value_EUR	BETA_AFR	SE_AFR	p.value_AFR	BETA_AMR	SE_AMR	p.value_AMR	BETA_EAS	SE_EAS	p.value_EAS	Mapped Trait(s) (EFO label)	Mapped Trait(s) (EFO ID)	PGS Development Method	PGS Development Details/Relevant Parameters	Number of Variants	PGS Publication (PGP) ID	Publication (PMID)	Publication (doi)	Ancestry Distribution (%) - Source of Variant Associations (GWAS)	Ancestry Distribution (%) - Score Development/Training	Ancestry Distribution (%) - PGS Evaluation	FTP link
PGS002218	portability-ldpred2_poorer_health	Overall health rating	0.133417	0.00415905	8.73e-226	0.0377315	0.00748524	4.64e-07	0.0942191	0.0112763	6.52e-17	0.015223	0.0323869	0.638328	health trait	EFO_0007652	LDpred2 (bigsnpr)	LDpred2-auto using HapMap3 variants	958362	PGP000263	34995502	10.1016/j.ajhg.2021.11.008		European:100	European:37.5|African:25|East Asian:12.5|Greater Middle Eastern:12.5|South Asian:12.5	https://ftp.ebi.ac.uk/pub/databases/spot/pgs/scores/PGS002218/ScoringFiles/PGS002218.txt.gz
PGS002000	portability-PLR_poorer_health	Overall health rating	0.12054	0.00415982	1.28e-184	0.025456	0.0074677	0.000652459	0.0849533	0.0112939	5.39e-14	-0.0106532	0.0322021	0.740778	health trait	EFO_0007652	Penalized regression (bigstatsr)	HapMap3 variants	53716	PGP000263	34995502	10.1016/j.ajhg.2021.11.008		European:100	European:37.5|African:25|East Asian:12.5|Greater Middle Eastern:12.5|South Asian:12.5	https://ftp.ebi.ac.uk/pub/databases/spot/pgs/scores/PGS002000/ScoringFiles/PGS002000.txt.gz
PGS002161	portability-ldpred2_log_BMI	Body mass index (BMI)	0.0952618	0.004148	1.03e-116	0.0297935	0.00749982	7.11e-05	0.0719298	0.0112921	1.89e-10	-0.039133	0.0337305	0.245982	body mass index	EFO_0004340	LDpred2 (bigsnpr)	LDpred2-auto using HapMap3 variants	990022	PGP000263	34995502	10.1016/j.ajhg.2021.11.008		European:100	European:37.5|African:25|East Asian:12.5|Greater Middle Eastern:12.5|South Asian:12.5	https://ftp.ebi.ac.uk/pub/databases/spot/pgs/scores/PGS002161/ScoringFiles/PGS002161.txt.gz
PGS002156	portability-ldpred2_log_age_first_sex	Age first had sexual intercourse	-0.0947182	0.00414551	1.52e-115	-0.0114772	0.0075278	0.127349	-0.0325087	0.0112108	0.00373429	0.030129	0.0327324	0.35733	age at first sexual intercourse measurement	EFO_0009749	LDpred2 (bigsnpr)	LDpred2-auto using HapMap3 variants	972919	PGP000263	34995502	10.1016/j.ajhg.2021.11.008		European:100	European:37.5|African:25|East Asian:12.5|Greater Middle Eastern:12.5|South Asian:12.5	https://ftp.ebi.ac.uk/pub/databases/spot/pgs/scores/PGS002156/ScoringFiles/PGS002156.txt.gz
PGS001008	GBE_QT_FC1002178	Overall health rating	-0.0935899	0.00413429	1.85e-113	-0.0205751	0.00743399	0.00564532	-0.0665707	0.0112038	2.82e-09	-0.0411829	0.0325359	0.205595	health satisfaction measurement	EFO_0009724	snpnet		10464	PGP000244	35324888	10.1371/journal.pgen.1010105		European:100	European:40|African:20|East Asian:20|South Asian:20	https://ftp.ebi.ac.uk/pub/databases/spot/pgs/scores/PGS001008/ScoringFiles/PGS001008.txt.gz
PGS002319	cov_EDU_COLLEGE.BOLT-LMM	College education	-0.0907098	0.0041418	2.54e-106	-0.00970035	0.00754247	0.198409	-0.0396156	0.0112586	0.000433682	0.0178151	0.0335656	0.595589	educational attainment	EFO_0011015	BOLT-LMM		1109311	PGP000332	35393596	10.1038/s41588-022-01036-9	European:100		African:25|East Asian:25|European:25|South Asian:25	https://ftp.ebi.ac.uk/pub/databases/spot/pgs/scores/PGS002319/ScoringFiles/PGS002319.txt.gz
PGS000330	PRS_T2D	Type 2 diabetes	0.0901887	0.00415682	2.21e-104	0.0404891	0.00988812	4.23e-05	0.0995672	0.0145699	8.27e-12	0.017771	0.0326074	0.585754	type 2 diabetes mellitus	MONDO_0005148	LDpred	ÃÂ = 0.3; LD radius = 4000; LD reference panel = 2,690 Finnish individuals [autosomal variants only]	6437380	PGP000100	32273609	10.1038/s41591-020-0800-0	European:100	European:100	European:100	https://ftp.ebi.ac.uk/pub/databases/spot/pgs/scores/PGS000330/ScoringFiles/PGS000330.txt.gz
PGS001003	GBE_INI137	Number of medications taken	0.0895026	0.00413406	6.07e-104	0.0307607	0.00747989	3.91e-05	0.0612314	0.0112127	4.74e-08	0.0475126	0.0323862	0.142359	number of treatments or medications taken, self-reported	EFO_0009803	snpnet		8085	PGP000244	35324888	10.1371/journal.pgen.1010105		European:100	European:40|African:20|East Asian:20|South Asian:20	https://ftp.ebi.ac.uk/pub/databases/spot/pgs/scores/PGS001003/ScoringFiles/PGS001003.txt.gz
PGS001943	portability-PLR_log_BMI	Body mass index (BMI)	0.0892589	0.00414056	4.53e-103	0.0319542	0.00758383	2.51e-05	0.0569078	0.0113933	5.89e-07	-0.0479729	0.0341705	0.160341	body mass index	EFO_0004340	Penalized regression (bigstatsr)	HapMap3 variants	110153	PGP000263	34995502	10.1016/j.ajhg.2021.11.008		European:100	European:37.5|African:25|East Asian:12.5|Greater Middle Eastern:12.5|South Asian:12.5	https://ftp.ebi.ac.uk/pub/databases/spot/pgs/scores/PGS001943/ScoringFiles/PGS001943.txt.gz
PGS002133	portability-ldpred2_fat_perc	Body fat percentage	0.0889849	0.00415501	9.42e-102	0.0137616	0.00743082	0.0640316	0.0591401	0.0112496	1.46e-07	-0.048787	0.0332757	0.142609	body fat percentage	EFO_0007800	LDpred2 (bigsnpr)	LDpred2-auto using HapMap3 variants	995419	PGP000263	34995502	10.1016/j.ajhg.2021.11.008		European:100	European:37.5|African:25|East Asian:12.5|Greater Middle Eastern:12.5|South Asian:12.5	https://ftp.ebi.ac.uk/pub/databases/spot/pgs/scores/PGS002133/ScoringFiles/PGS002133.txt.gz
PGS002685	cov_EDU_COLLEGE.SBayesR	College education	-0.0885377	0.00413472	1.01e-101	-0.0121054	0.00796868	0.128732	-0.0395402	0.0116054	0.00065672	0.0147132	0.0332059	0.6577	educational attainment	EFO_0011015	SBayesR		980529	PGP000332	35393596	10.1038/s41588-022-01036-9	European:100		African:25|East Asian:25|European:25|South Asian:25	https://ftp.ebi.ac.uk/pub/databases/spot/pgs/scores/PGS002685/ScoringFiles/PGS002685.txt.gz
PGS002313	body_BMIz.BOLT-LMM	BMI	0.0879172	0.00414444	7.2e-100	0.0295487	0.00747143	7.66e-05	0.0721966	0.0114998	3.43e-10	-0.0494427	0.0334945	0.139905	body mass index	EFO_0004340	BOLT-LMM		1109311	PGP000332	35393596	10.1038/s41588-022-01036-9	European:100		African:25|East Asian:25|European:25|South Asian:25	https://ftp.ebi.ac.uk/pub/databases/spot/pgs/scores/PGS002313/ScoringFiles/PGS002313.txt.gz
PGS001938	portability-PLR_log_age_first_sex	Age first had sexual intercourse	-0.0868423	0.00413859	9.27e-98	-0.00490679	0.0075631	0.51648	-0.0303577	0.0112927	0.00718289	0.00807168	0.032461	0.803626	age at first sexual intercourse measurement	EFO_0009749	Penalized regression (bigstatsr)	HapMap3 variants	64164	PGP000263	34995502	10.1016/j.ajhg.2021.11.008		European:100	European:37.5|African:25|East Asian:12.5|Greater Middle Eastern:12.5|South Asian:12.5	https://ftp.ebi.ac.uk/pub/databases/spot/pgs/scores/PGS001938/ScoringFiles/PGS001938.txt.gz
PGS002201	portability-ldpred2_log_waist_circ	Waist circumference	0.087158	0.0041558	1.17e-97	0.0240339	0.00745447	0.00126371	0.0605655	0.0113267	8.94e-08	-0.0570008	0.033231	0.0862919	waist circumference	EFO_0004342	LDpred2 (bigsnpr)	LDpred2-auto using HapMap3 variants	984035	PGP000263	34995502	10.1016/j.ajhg.2021.11.008		European:100	European:37.5|African:25|East Asian:12.5|Greater Middle Eastern:12.5|South Asian:12.5	https://ftp.ebi.ac.uk/pub/databases/spot/pgs/scores/PGS002201/ScoringFiles/PGS002201.txt.gz
PGS000907	PRS_MDD	Major depressive disorder	0.0855802	0.00413605	4.15e-95	0.0372695	0.00756315	8.32e-07	0.0661468	0.0114496	7.59e-09	0.0785833	0.0322425	0.0147993	major depressive disorder	MONDO_0002009	SBayesR	--ldm ldm_ukb_50k_bigset_2.8M\ --pi 0.95,0.02,0.02,0.01 \ --gamma 0.0,0.01,0.1,1 \ --chain-length 25000 \ --burn-in 5000 \ --out-freq 10 \	1773528	PGP000238		10.1101/2021.07.12.21260397	European:100		European:100	https://ftp.ebi.ac.uk/pub/databases/spot/pgs/scores/PGS000907/ScoringFiles/PGS000907.txt.gz
PGS002679	body_BMIz.SBayesR	BMI	0.085249	0.00413492	1.94e-94	0.0257146	0.0074873	0.00059382	0.0707321	0.0114882	7.42e-10	-0.0632142	0.0334866	0.0590602	body mass index	EFO_0004340	SBayesR		987879	PGP000332	35393596	10.1038/s41588-022-01036-9	European:100		African:25|East Asian:25|European:25|South Asian:25	https://ftp.ebi.ac.uk/pub/databases/spot/pgs/scores/PGS002679/ScoringFiles/PGS002679.txt.gz
PGS000910	PRS_BMI	Body mass index	0.0849687	0.00415708	7.45e-93	0.0257294	0.00763199	0.00074825	0.0676402	0.0122267	3.16e-08	-0.0407305	0.0345239	0.238088	body mass index	EFO_0004340	SBayesR	--ldm ldm_ukb_50k_bigset_2.8M\ --pi 0.95,0.02,0.02,0.01 \ --gamma 0.0,0.01,0.1,1 \ --chain-length 25000 \ --burn-in 5000 \ --out-freq 10 \ --exclude-mhc	735440	PGP000238		10.1101/2021.07.12.21260397	European:67|Not Reported:33		European:100	https://ftp.ebi.ac.uk/pub/databases/spot/pgs/scores/PGS000910/ScoringFiles/PGS000910.txt.gz
PGS000921	PRS_BMI	Body mass index	0.0843517	0.00414562	4.92e-92	0.0307105	0.00785263	9.2e-05	0.078614	0.0125931	4.3e-10	-0.0359719	0.0338412	0.2878	body mass index	EFO_0004340	LDpred	fraction of causative variantsÃ‚Â =Ã‚Â 0.3, software version = 1.0.6	1947711	PGP000243	34662357	10.1371/journal.pone.0258748	European:67|Not Reported:33	European:100	European:100	https://ftp.ebi.ac.uk/pub/databases/spot/pgs/scores/PGS000921/ScoringFiles/PGS000921.txt.gz
PGS002139	portability-ldpred2_geek_time	Time spent watching television (TV) or using computer	0.0838711	0.0041328	1.45e-91	0.00347486	0.00746012	0.641365	0.0387009	0.0112405	0.000575318	-0.027418	0.0320647	0.392505	lifestyle measurement	EFO_0010724	LDpred2 (bigsnpr)	LDpred2-auto using HapMap3 variants	956532	PGP000263	34995502	10.1016/j.ajhg.2021.11.008		European:100	European:37.5|African:25|East Asian:12.5|Greater Middle Eastern:12.5|South Asian:12.5	https://ftp.ebi.ac.uk/pub/databases/spot/pgs/scores/PGS002139/ScoringFiles/PGS002139.txt.gz
PGS002096	portability-ldpred2_785	Abdominal pain	0.0824336	0.00411924	4.34e-89	0.0305837	0.00757307	5.38e-05	0.0614909	0.0113516	6.06e-08	-0.00881883	0.0323768	0.785329	Abdominal pain	HP_0002027	LDpred2 (bigsnpr)	LDpred2-auto using HapMap3 variants	791954	PGP000263	34995502	10.1016/j.ajhg.2021.11.008		European:100	European:37.5|African:25|East Asian:12.5|Greater Middle Eastern:12.5|South Asian:12.5	https://ftp.ebi.ac.uk/pub/databases/spot/pgs/scores/PGS002096/ScoringFiles/PGS002096.txt.gz
PGS001783	1kgeur_gbmi_COPD_pst_eff_a1_b0.5_phiauto	Chronic obstructive pulmonary disease	0.0830873	0.0041658	1.65e-88	0.0189634	0.00770705	0.0138734	0.0236541	0.0114155	0.0382559	-0.0208964	0.0329331	0.525747	chronic obstructive pulmonary disease	EFO_0000341	PRS-CS-auto	effective sample size and other defualt parameters	884139	PGP000262		10.1101/2021.11.18.21266545	European:71.5|East Asian:23.7|African:2.1|Additional Asian Ancestries:1.6|Additional Diverse Ancestries:1.1		European:100	https://ftp.ebi.ac.uk/pub/databases/spot/pgs/scores/PGS001783/ScoringFiles/PGS001783.txt.gz
PGS001917	portability-PLR_fat_perc	Body fat percentage	0.0825796	0.00414507	2.6e-88	0.0169096	0.00747143	0.0236211	0.0496889	0.0112839	1.07e-05	-0.0423213	0.0339078	0.211984	body fat percentage	EFO_0007800	Penalized regression (bigstatsr)	HapMap3 variants	107244	PGP000263	34995502	10.1016/j.ajhg.2021.11.008		European:100	European:37.5|African:25|East Asian:12.5|Greater Middle Eastern:12.5|South Asian:12.5	https://ftp.ebi.ac.uk/pub/databases/spot/pgs/scores/PGS001917/ScoringFiles/PGS001917.txt.gz
PGS000729	T2D_PGS	Type 2 diabetes	0.0835152	0.00420178	6.55e-88	0.0649159	0.0187782	0.000546256	0.141498	0.02073	8.75e-12	0.00772853	0.0331901	0.815873	type 2 diabetes mellitus	MONDO_0005148	LD thinning	UKB was used for thinning (bi-allelic SNPs, MAF > 1%, INFO > 0.4, excluding palindromic SNPs); r2 threshold = 0.9	2017388	PGP000137	34750571	10.1038/s42255-021-00478-5	European:100		European:100	https://ftp.ebi.ac.uk/pub/databases/spot/pgs/scores/PGS000729/ScoringFiles/PGS000729.txt.gz
PGS002169	portability-ldpred2_log_fat_mass	Whole body fat mass	0.0820581	0.00415587	8.84e-87	0.0152986	0.00745191	0.0400744	0.0594175	0.0112639	1.33e-07	-0.0482293	0.0335939	0.1511	fat body mass	EFO_0005409	LDpred2 (bigsnpr)	LDpred2-auto using HapMap3 variants	988292	PGP000263	34995502	10.1016/j.ajhg.2021.11.008		European:100	European:37.5|African:25|East Asian:12.5|Greater Middle Eastern:12.5|South Asian:12.5	https://ftp.ebi.ac.uk/pub/databases/spot/pgs/scores/PGS002169/ScoringFiles/PGS002169.txt.gz
PGS001983	portability-PLR_log_waist_circ	Waist circumference	0.0818987	0.00415363	1.53e-86	0.0262081	0.00745373	0.000437928	0.0482822	0.0114096	2.32e-05	-0.0593685	0.0334668	0.0760711	waist circumference	EFO_0004342	Penalized regression (bigstatsr)	HapMap3 variants	96496	PGP000263	34995502	10.1016/j.ajhg.2021.11.008		European:100	European:37.5|African:25|East Asian:12.5|Greater Middle Eastern:12.5|South Asian:12.5	https://ftp.ebi.ac.uk/pub/databases/spot/pgs/scores/PGS001983/ScoringFiles/PGS001983.txt.gz
PGS001103	GBE_INI23115	Body fat percentage (left leg)	0.0802555	0.00413724	7.97e-84	0.00958136	0.00743352	0.197419	0.0550673	0.0115556	1.88e-06	-0.0210699	0.0345407	0.54186	body fat percentage	EFO_0007800	snpnet		28134	PGP000244	35324888	10.1371/journal.pgen.1010105		European:100	European:40|African:20|East Asian:20|South Asian:20	https://ftp.ebi.ac.uk/pub/databases/spot/pgs/scores/PGS001103/ScoringFiles/PGS001103.txt.gz
PGS001104	GBE_INI23111	Body fat percentage (right leg)	0.079991	0.00413938	3.35e-83	0.00810176	0.00743183	0.27565	0.0546746	0.0114537	1.81e-06	-0.0311363	0.0344303	0.365821	body fat percentage	EFO_0007800	snpnet		28163	PGP000244	35324888	10.1371/journal.pgen.1010105		European:100	European:40|African:20|East Asian:20|South Asian:20	https://ftp.ebi.ac.uk/pub/databases/spot/pgs/scores/PGS001104/ScoringFiles/PGS001104.txt.gz
PGS002063	portability-ldpred2_530.1	Esophagitis, GERD and related diseases	0.0785612	0.00412016	4.7e-81	0.0208489	0.00746455	0.00522123	0.0566054	0.0112143	4.47e-07	0.00199811	0.0325924	0.951116	gastroesophageal reflux disease|esophagitis	EFO_0003948|MONDO_0001409	LDpred2 (bigsnpr)	LDpred2-auto using HapMap3 variants	836413	PGP000263	34995502	10.1016/j.ajhg.2021.11.008		European:100	European:37.5|African:25|East Asian:12.5|Greater Middle Eastern:12.5|South Asian:12.5	https://ftp.ebi.ac.uk/pub/databases/spot/pgs/scores/PGS002063/ScoringFiles/PGS002063.txt.gz
PGS001228	GBE_INI21001	Body mass index	0.0783907	0.00413812	4.99e-80	0.0214719	0.00744044	0.00390368	0.0643052	0.0112941	1.24e-08	-0.0344302	0.033983	0.310984	body mass index	EFO_0004340	snpnet		27126	PGP000244	35324888	10.1371/journal.pgen.1010105		European:100	European:40|African:20|East Asian:20|South Asian:20	https://ftp.ebi.ac.uk/pub/databases/spot/pgs/scores/PGS001228/ScoringFiles/PGS001228.txt.gz
PGS002127	portability-ldpred2_F_age_first_birth	Age at first live birth	-0.0779082	0.00414625	9.11e-79	-0.02055	0.00763287	0.00709608	-0.0385678	0.0114579	0.000762596	0.0212009	0.0327755	0.517728	age at first birth measurement	EFO_0009101	LDpred2 (bigsnpr)	LDpred2-auto using HapMap3 variants	848784	PGP000263	34995502	10.1016/j.ajhg.2021.11.008		European:100	European:37.5|African:25|East Asian:12.5|Greater Middle Eastern:12.5|South Asian:12.5	https://ftp.ebi.ac.uk/pub/databases/spot/pgs/scores/PGS002127/ScoringFiles/PGS002127.txt.gz
PGS002148	portability-ldpred2_income	Average total household income before tax	-0.0772327	0.00413743	9.22e-78	-0.0165736	0.00761419	0.0295047	-0.0371183	0.0113534	0.00107794	0.0317757	0.0323857	0.326512	household income	EFO_0009695	LDpred2 (bigsnpr)	LDpred2-auto using HapMap3 variants	932197	PGP000263	34995502	10.1016/j.ajhg.2021.11.008		European:100	European:37.5|African:25|East Asian:12.5|Greater Middle Eastern:12.5|South Asian:12.5	https://ftp.ebi.ac.uk/pub/databases/spot/pgs/scores/PGS002148/ScoringFiles/PGS002148.txt.gz
PGS001923	portability-PLR_geek_time	Time spent watching television (TV) or using computer	0.0769016	0.00412666	1.66e-77	0.00952843	0.00746517	0.20182	0.0295612	0.0113047	0.00892391	0.00450608	0.0320975	0.888354	lifestyle measurement	EFO_0010724	Penalized regression (bigstatsr)	HapMap3 variants	50583	PGP000263	34995502	10.1016/j.ajhg.2021.11.008		European:100	European:37.5|African:25|East Asian:12.5|Greater Middle Eastern:12.5|South Asian:12.5	https://ftp.ebi.ac.uk/pub/databases/spot/pgs/scores/PGS001923/ScoringFiles/PGS001923.txt.gz
PGS001951	portability-PLR_log_fat_mass	Whole body fat mass	0.0763119	0.00414633	1.21e-75	0.0179711	0.00753308	0.01705	0.0500569	0.0113148	9.69e-06	-0.0428377	0.0339802	0.207429	fat body mass	EFO_0005409	Penalized regression (bigstatsr)	HapMap3 variants	107776	PGP000263	34995502	10.1016/j.ajhg.2021.11.008		European:100	European:37.5|African:25|East Asian:12.5|Greater Middle Eastern:12.5|South Asian:12.5	https://ftp.ebi.ac.uk/pub/databases/spot/pgs/scores/PGS001951/ScoringFiles/PGS001951.txt.gz
PGS000908	PRS_Insomnia	Insomnia	0.0758512	0.00412951	2.37e-75	0.0243115	0.00789569	0.00207637	0.056427	0.0115494	1.03e-06	0.0320423	0.0327037	0.327197	insomnia	EFO_0004698	SBayesR	--ldm ldm_ukb_50k_bigset_2.8M\ --pi 0.95,0.02,0.02,0.01 \ --gamma 0.0,0.01,0.1,1 \ --chain-length 25000 \ --burn-in 5000 \ --out-freq 10 \	2746982	PGP000238		10.1101/2021.07.12.21260397	European:100		European:100	https://ftp.ebi.ac.uk/pub/databases/spot/pgs/scores/PGS000908/ScoringFiles/PGS000908.txt.gz
PGS001004	GBE_INI135	Number of non-cancer illnesses	0.0758763	0.00413456	3.2e-75	0.0282956	0.0074433	0.000143828	0.0512549	0.0112067	4.79e-06	0.0852085	0.032213	0.00816526	number of non-cancer illnesses, self-reported	EFO_0009801	snpnet		5212	PGP000244	35324888	10.1371/journal.pgen.1010105		European:100	European:40|African:20|East Asian:20|South Asian:20	https://ftp.ebi.ac.uk/pub/databases/spot/pgs/scores/PGS001004/ScoringFiles/PGS001004.txt.gz
PGS002090	portability-ldpred2_716	Other arthropathies	0.074387	0.00412113	7.87e-73	0.0275756	0.00763804	0.00030585	0.0570571	0.0115686	8.14e-07	0.00530058	0.0320747	0.868741	Arthropathy	HP_0003040	LDpred2 (bigsnpr)	LDpred2-auto using HapMap3 variants	859336	PGP000263	34995502	10.1016/j.ajhg.2021.11.008		European:100	European:37.5|African:25|East Asian:12.5|Greater Middle Eastern:12.5|South Asian:12.5	https://ftp.ebi.ac.uk/pub/databases/spot/pgs/scores/PGS002090/ScoringFiles/PGS002090.txt.gz
PGS002069	portability-ldpred2_564	Functional digestive disorders	0.0741783	0.00411639	1.35e-72	0.0193356	0.00755268	0.0104645	0.0610991	0.0114047	8.45e-08	-0.0057476	0.0325573	0.859871	digestive system disease	EFO_0000405	LDpred2 (bigsnpr)	LDpred2-auto using HapMap3 variants	747820	PGP000263	34995502	10.1016/j.ajhg.2021.11.008		European:100	European:37.5|African:25|East Asian:12.5|Greater Middle Eastern:12.5|South Asian:12.5	https://ftp.ebi.ac.uk/pub/databases/spot/pgs/scores/PGS002069/ScoringFiles/PGS002069.txt.gz
PGS002636	cov_EDU_COLLEGE.PolyFun-pred	College education	-0.0735543	0.00412497	4.03e-71	-0.00831509	0.00787727	0.29116	-0.027003	0.0116221	0.0201561	-0.0129561	0.0336423	0.700153	educational attainment	EFO_0011015	PolyFun-pred		577448	PGP000332	35393596	10.1038/s41588-022-01036-9	European:100		African:25|East Asian:25|European:25|South Asian:25	https://ftp.ebi.ac.uk/pub/databases/spot/pgs/scores/PGS002636/ScoringFiles/PGS002636.txt.gz
PGS002231	portability-ldpred2_years_of_edu	Qualifications (years of education)	-0.0727825	0.00414199	4.05e-69	-0.0082839	0.00745427	0.266441	-0.0419203	0.0112204	0.000186906	0.0257939	0.0339356	0.447204	educational attainment	EFO_0011015	LDpred2 (bigsnpr)	LDpred2-auto using HapMap3 variants	950845	PGP000263	34995502	10.1016/j.ajhg.2021.11.008		European:100	European:37.5|African:25|East Asian:12.5|Greater Middle Eastern:12.5|South Asian:12.5	https://ftp.ebi.ac.uk/pub/databases/spot/pgs/scores/PGS002231/ScoringFiles/PGS002231.txt.gz
PGS002033	portability-ldpred2_278	Overweight, obesity and other hyperalimentation	0.0724163	0.00413246	9.43e-69	0.0290685	0.00755684	0.000119746	0.0640355	0.0112807	1.37e-08	-0.0122573	0.0322722	0.704086	overnutrition|overweight body mass index status|obesity	MONDO_0003916|EFO_0005935|EFO_0001073	LDpred2 (bigsnpr)	LDpred2-auto using HapMap3 variants	846292	PGP000263	34995502	10.1016/j.ajhg.2021.11.008		European:100	European:37.5|African:25|East Asian:12.5|Greater Middle Eastern:12.5|South Asian:12.5	https://ftp.ebi.ac.uk/pub/databases/spot/pgs/scores/PGS002033/ScoringFiles/PGS002033.txt.gz
PGS002152	portability-ldpred2_less_alcohol	Alcohol intake frequency	0.0718679	0.00413184	9.21e-68	0.0173717	0.00741527	0.0191448	0.0499314	0.0113972	1.18e-05	0.0273212	0.0325771	0.40166	alcohol consumption measurement	EFO_0007878	LDpred2 (bigsnpr)	LDpred2-auto using HapMap3 variants	946965	PGP000263	34995502	10.1016/j.ajhg.2021.11.008		European:100	European:37.5|African:25|East Asian:12.5|Greater Middle Eastern:12.5|South Asian:12.5	https://ftp.ebi.ac.uk/pub/databases/spot/pgs/scores/PGS002152/ScoringFiles/PGS002152.txt.gz
PGS002026	portability-ldpred2_250.2	Type 2 diabetes	0.0708954	0.00411985	2.3e-66	0.0218839	0.00747045	0.0033962	0.0659224	0.0113295	5.93e-09	-0.0252794	0.0324991	0.436659	type 2 diabetes mellitus	MONDO_0005148	LDpred2 (bigsnpr)	LDpred2-auto using HapMap3 variants	830783	PGP000263	34995502	10.1016/j.ajhg.2021.11.008		European:100	European:37.5|African:25|East Asian:12.5|Greater Middle Eastern:12.5|South Asian:12.5	https://ftp.ebi.ac.uk/pub/databases/spot/pgs/scores/PGS002026/ScoringFiles/PGS002026.txt.gz
PGS002630	body_BMIz.PolyFun-pred	BMI	0.070899	0.00412755	3.95e-66	0.0247999	0.00748163	0.000917162	0.0629649	0.0112659	2.28e-08	-0.0563681	0.0341059	0.0983845	body mass index	EFO_0004340	PolyFun-pred		620484	PGP000332	35393596	10.1038/s41588-022-01036-9	European:100		African:25|East Asian:25|European:25|South Asian:25	https://ftp.ebi.ac.uk/pub/databases/spot/pgs/scores/PGS002630/ScoringFiles/PGS002630.txt.gz
PGS001007	GBE_INI2139	Age at first sexual intercourse	-0.0700314	0.00412679	1.37e-64	0.0024828	0.007568	0.742862	-0.0401606	0.0113713	0.000412811	0.0429562	0.0322527	0.182904	age at first sexual intercourse measurement	EFO_0009749	snpnet		9997	PGP000244	35324888	10.1371/journal.pgen.1010105		European:100	European:40|African:20|East Asian:20|South Asian:20	https://ftp.ebi.ac.uk/pub/databases/spot/pgs/scores/PGS001007/ScoringFiles/PGS001007.txt.gz
PGS002149	portability-ldpred2_insomnia	Sleeplessness / insomnia	0.0697004	0.00411605	2.53e-64	0.0267061	0.00751839	0.000382159	0.0387402	0.0112818	0.000595046	0.0341143	0.0319765	0.286037	insomnia	EFO_0004698	LDpred2 (bigsnpr)	LDpred2-auto using HapMap3 variants	926585	PGP000263	34995502	10.1016/j.ajhg.2021.11.008		European:100	European:37.5|African:25|East Asian:12.5|Greater Middle Eastern:12.5|South Asian:12.5	https://ftp.ebi.ac.uk/pub/databases/spot/pgs/scores/PGS002149/ScoringFiles/PGS002149.txt.gz
PGS001101	GBE_INI23099	Body fat percentage	0.0698216	0.00413339	5.14e-64	0.00225687	0.0074209	0.761034	0.0484581	0.0112827	1.75e-05	-0.00881914	0.0336551	0.793287	body fat percentage	EFO_0007800	snpnet		27396	PGP000244	35324888	10.1371/journal.pgen.1010105		European:100	European:40|African:20|East Asian:20|South Asian:20	https://ftp.ebi.ac.uk/pub/databases/spot/pgs/scores/PGS001101/ScoringFiles/PGS001101.txt.gz
PGS001147	GBE_INI23112	Leg fat mass (R)	0.0699349	0.00414531	7.37e-64	0.0132363	0.00746237	0.0761068	0.0558849	0.0113196	7.93e-07	-0.0257866	0.03365	0.443487	fat body mass	EFO_0005409	snpnet		23565	PGP000244	35324888	10.1371/journal.pgen.1010105		European:100	European:40|African:20|East Asian:20|South Asian:20	https://ftp.ebi.ac.uk/pub/databases/spot/pgs/scores/PGS001147/ScoringFiles/PGS001147.txt.gz
PGS001102	GBE_INI23123	Body fat percentage (left arm)	0.0690832	0.00412886	7.69e-63	0.0082613	0.00741575	0.26527	0.0580519	0.0113059	2.83e-07	-0.0225369	0.0338034	0.504961	body fat percentage	EFO_0007800	snpnet		25266	PGP000244	35324888	10.1371/journal.pgen.1010105		European:100	European:40|African:20|East Asian:20|South Asian:20	https://ftp.ebi.ac.uk/pub/databases/spot/pgs/scores/PGS001102/ScoringFiles/PGS001102.txt.gz
PGS001227	GBE_INI48	Waist circumference	0.0695477	0.00416255	1.15e-62	0.0187622	0.00743691	0.0116409	0.0616068	0.0117751	1.68e-07	-0.0457388	0.0325893	0.16047	waist circumference	EFO_0004342	snpnet		25538	PGP000244	35324888	10.1371/journal.pgen.1010105		European:100	European:40|African:20|East Asian:20|South Asian:20	https://ftp.ebi.ac.uk/pub/databases/spot/pgs/scores/PGS001227/ScoringFiles/PGS001227.txt.gz
PGS001106	GBE_INI23119	Percentage of right arm fat	0.0682981	0.0041304	2.04e-61	0.0138306	0.00741504	0.0621527	0.0577055	0.0112784	3.11e-07	-0.0374009	0.0340682	0.272282	body fat percentage	EFO_0007800	snpnet		23943	PGP000244	35324888	10.1371/journal.pgen.1010105		European:100	European:40|African:20|East Asian:20|South Asian:20	https://ftp.ebi.ac.uk/pub/databases/spot/pgs/scores/PGS001106/ScoringFiles/PGS001106.txt.gz
PGS000909	PRS_Headaches	Headache	0.0677845	0.0041128	4.99e-61	0.0238898	0.00743859	0.00131994	0.0423572	0.0113026	0.000178552	0.0040584	0.0323518	0.90017	Headache	HP_0002315	SBayesR	--ldm ldm_ukb_50k_bigset_2.8M\ --pi 0.95,0.02,0.02,0.01 \ --gamma 0.0,0.01,0.1,1 \ --chain-length 25000 \ --burn-in 5000 \ --out-freq 10 \	2862172	PGP000238		10.1101/2021.07.12.21260397	European:100		European:100	https://ftp.ebi.ac.uk/pub/databases/spot/pgs/scores/PGS000909/ScoringFiles/PGS000909.txt.gz
PGS000036	gePS_T2D	Type 2 diabetes	0.0694282	0.00423323	1.89e-60	0.0410173	0.0108804	0.000163349	0.0816412	0.0144708	1.68e-08	0.0381886	0.0349838	0.275005	type 2 diabetes mellitus	MONDO_0005148	Pruning and Thresholding (P+T)	P < 0.1; r2 < 0.6	171249	PGP000023	30297969	10.1038/s41588-018-0241-6	Multi-ancestry (including European):100	European:100	European:40|Not Reported:20|African:20|Hispanic or Latin American:20	https://ftp.ebi.ac.uk/pub/databases/spot/pgs/scores/PGS000036/ScoringFiles/PGS000036.txt.gz
PGS001149	GBE_INI23100	Whole body fat mass	0.0663555	0.0041405	8.42e-58	0.0130484	0.00747504	0.080882	0.0540846	0.0113533	1.9e-06	-0.00649106	0.0335036	0.846378	fat body mass	EFO_0005409	snpnet		27550	PGP000244	35324888	10.1371/journal.pgen.1010105		European:100	European:40|African:20|East Asian:20|South Asian:20	https://ftp.ebi.ac.uk/pub/databases/spot/pgs/scores/PGS001149/ScoringFiles/PGS001149.txt.gz
PGS002308	PRScsx_T2D	Type 2 diabetes	0.066065	0.00413288	1.62e-57	0.0332401	0.00884013	0.000169824	0.0663217	0.0125037	1.13e-07	0.00716693	0.0320976	0.823313	type 2 diabetes mellitus	MONDO_0005148	PRS-CSx	PRS-CSx with --auto and --meta options	1259754	PGP000331	35765100	10.1186/s13073-022-01074-2	European:81.7|East Asian:16.1|African:2.2		African:50|East Asian:30|Hispanic or Latin American:10|European:10	https://ftp.ebi.ac.uk/pub/databases/spot/pgs/scores/PGS002308/ScoringFiles/PGS002308.txt.gz
PGS002062	portability-ldpred2_496	Chronic airway obstruction	0.0657164	0.00413187	5.87e-57	0.0127639	0.00743202	0.0859017	0.0198473	0.0112087	0.0766082	0.0116536	0.0323461	0.718639	chronic obstructive pulmonary disease	EFO_0000341	LDpred2 (bigsnpr)	LDpred2-auto using HapMap3 variants	811003	PGP000263	34995502	10.1016/j.ajhg.2021.11.008		European:100	European:37.5|African:25|East Asian:12.5|Greater Middle Eastern:12.5|South Asian:12.5	https://ftp.ebi.ac.uk/pub/databases/spot/pgs/scores/PGS002062/ScoringFiles/PGS002062.txt.gz
PGS002153	portability-ldpred2_less_happy_with_health	General happiness with own health	0.0653072	0.00411432	9.72e-57	0.0226555	0.00743902	0.002323	0.042824	0.0111982	0.000131197	0.0551459	0.0317062	0.0819861	health satisfaction measurement	EFO_0009724	LDpred2 (bigsnpr)	LDpred2-auto using HapMap3 variants	824602	PGP000263	34995502	10.1016/j.ajhg.2021.11.008		European:100	European:37.5|African:25|East Asian:12.5|Greater Middle Eastern:12.5|South Asian:12.5	https://ftp.ebi.ac.uk/pub/databases/spot/pgs/scores/PGS002153/ScoringFiles/PGS002153.txt.gz
PGS001782	1kgeur_gbmi_Asthma_pst_eff_a1_b0.5_phiauto	Asthma	0.0661272	0.0041724	1.43e-56	0.02595	0.00752397	0.000562706	0.0478168	0.0113966	2.72e-05	0.0237297	0.0332445	0.475356	asthma	MONDO_0004979	PRS-CS-auto	effective sample size and other defualt parameters	884043	PGP000262		10.1101/2021.11.18.21266545	European:76.4|East Asian:18.9|African:1.8|Additional Asian Ancestries:1.7|Additional Diverse Ancestries:1|Greater Middle Eastern:0.09		European:100	https://ftp.ebi.ac.uk/pub/databases/spot/pgs/scores/PGS001782/ScoringFiles/PGS001782.txt.gz
PGS001788	1kgeur_gbmi_leaveUKBBout_COPD_pst_eff_a1_b0.5_phiauto	Chronic obstructive pulmonary disease	-0.065704	0.00415975	3.36e-56	-0.0180247	0.00770701	0.0193488	-0.0288716	0.0114927	0.0119995	0.03312	0.0326076	0.309766	chronic obstructive pulmonary disease	EFO_0000341	PRS-CS-auto	effective sample size and other defualt parameters	910082	PGP000262		10.1101/2021.11.18.21266545	European:60.7|East Asian:33.2|African:2.4|Additional Asian Ancestries:2.2|Additional Diverse Ancestries:1.5		European:100	https://ftp.ebi.ac.uk/pub/databases/spot/pgs/scores/PGS001788/ScoringFiles/PGS001788.txt.gz
PGS002047	portability-ldpred2_401	Hypertension	0.0648529	0.00412746	1.24e-55	0.0175936	0.00749784	0.0189515	0.0556991	0.0112963	8.19e-07	0.0176023	0.0322583	0.585295	hypertension	EFO_0000537	LDpred2 (bigsnpr)	LDpred2-auto using HapMap3 variants	918325	PGP000263	34995502	10.1016/j.ajhg.2021.11.008		European:100	European:37.5|African:25|East Asian:12.5|Greater Middle Eastern:12.5|South Asian:12.5	https://ftp.ebi.ac.uk/pub/databases/spot/pgs/scores/PGS002047/ScoringFiles/PGS002047.txt.gz
PGS001145	GBE_INI23120	Arm fat mass (R)	0.0648418	0.0041403	2.79e-55	0.0172286	0.00747276	0.0211374	0.0585778	0.0113166	2.26e-07	-0.0197202	0.0333208	0.553965	fat body mass	EFO_0005409	snpnet		23528	PGP000244	35324888	10.1371/journal.pgen.1010105		European:100	European:40|African:20|East Asian:20|South Asian:20	https://ftp.ebi.ac.uk/pub/databases/spot/pgs/scores/PGS001145/ScoringFiles/PGS001145.txt.gz
PGS001144	GBE_INI23124	Arm fat mass (L)	0.0647037	0.00413936	4.45e-55	0.0152475	0.00745259	0.0407636	0.0566954	0.0113074	5.33e-07	-0.0202363	0.0333647	0.54417	fat body mass	EFO_0005409	snpnet		23676	PGP000244	35324888	10.1371/journal.pgen.1010105		European:100	European:40|African:20|East Asian:20|South Asian:20	https://ftp.ebi.ac.uk/pub/databases/spot/pgs/scores/PGS001144/ScoringFiles/PGS001144.txt.gz
PGS001080	GBE_QT_FC1002080	Freq. of tiredness / lethargy in last 2 weeks	0.0643589	0.0041199	5.2e-55	0.0163673	0.0074508	0.0280406	0.0555266	0.0118969	3.05e-06	0.0573722	0.0326097	0.0785161	tiredness measurement	EFO_0007946	snpnet		5594	PGP000244	35324888	10.1371/journal.pgen.1010105		European:100	European:40|African:20|East Asian:20|South Asian:20	https://ftp.ebi.ac.uk/pub/databases/spot/pgs/scores/PGS001080/ScoringFiles/PGS001080.txt.gz
PGS002321	disease_DIABETES_ANY_DIAGNOSED.BOLT-LMM	Diabetes (any type)	0.0640726	0.00412095	1.64e-54	0.0303389	0.00758262	6.3e-05	0.0568063	0.0113579	5.69e-07	0.00790739	0.0320368	0.805046	diabetes mellitus	EFO_0000400	BOLT-LMM		1109311	PGP000332	35393596	10.1038/s41588-022-01036-9	European:100		African:25|East Asian:25|European:25|South Asian:25	https://ftp.ebi.ac.uk/pub/databases/spot/pgs/scores/PGS002321/ScoringFiles/PGS002321.txt.gz
PGS001931	portability-PLR_income	Average total household income before tax	-0.0637655	0.00414345	1.93e-53	-0.0180173	0.00750422	0.016352	-0.0347836	0.0114207	0.00232175	0.060934	0.0333796	0.0679278	household income	EFO_0009695	Penalized regression (bigstatsr)	HapMap3 variants	41836	PGP000263	34995502	10.1016/j.ajhg.2021.11.008		European:100	European:37.5|African:25|East Asian:12.5|Greater Middle Eastern:12.5|South Asian:12.5	https://ftp.ebi.ac.uk/pub/databases/spot/pgs/scores/PGS001931/ScoringFiles/PGS001931.txt.gz
PGS002135	portability-ldpred2_fluid_intelligence	Fluid intelligence score	-0.0628356	0.00410884	8.54e-53	-0.0128035	0.00743778	0.0851761	-0.0374825	0.0111625	0.000785336	0.0197556	0.0321966	0.539485	intelligence	EFO_0004337	LDpred2 (bigsnpr)	LDpred2-auto using HapMap3 variants	903259	PGP000263	34995502	10.1016/j.ajhg.2021.11.008		European:100	European:37.5|African:25|East Asian:12.5|Greater Middle Eastern:12.5|South Asian:12.5	https://ftp.ebi.ac.uk/pub/databases/spot/pgs/scores/PGS002135/ScoringFiles/PGS002135.txt.gz
PGS001934	portability-PLR_less_alcohol	Alcohol intake frequency	0.0627332	0.0041239	2.94e-52	0.0207644	0.0074126	0.0050909	0.0399822	0.0112508	0.000379827	0.024558	0.0333642	0.461695	alcohol consumption measurement	EFO_0007878	Penalized regression (bigstatsr)	HapMap3 variants	50955	PGP000263	34995502	10.1016/j.ajhg.2021.11.008		European:100	European:37.5|African:25|East Asian:12.5|Greater Middle Eastern:12.5|South Asian:12.5	https://ftp.ebi.ac.uk/pub/databases/spot/pgs/scores/PGS001934/ScoringFiles/PGS001934.txt.gz
PGS002012	portability-PLR_years_of_edu	Qualifications (years of education)	-0.0622528	0.00412857	2.24e-51	-0.00599975	0.00748467	0.422781	-0.0328864	0.0112145	0.00336263	-0.00471759	0.0328246	0.885721	educational attainment	EFO_0011015	Penalized regression (bigstatsr)	HapMap3 variants	50413	PGP000263	34995502	10.1016/j.ajhg.2021.11.008		European:100	European:37.5|African:25|East Asian:12.5|Greater Middle Eastern:12.5|South Asian:12.5	https://ftp.ebi.ac.uk/pub/databases/spot/pgs/scores/PGS002012/ScoringFiles/PGS002012.txt.gz
PGS002037	portability-ldpred2_318	Tobacco use disorder	0.0617856	0.00413701	1.95e-50	0.00863589	0.00778044	0.267021	0.00943349	0.0115325	0.413361	-0.0259005	0.0323411	0.423216	nicotine dependence	EFO_0003768	LDpred2 (bigsnpr)	LDpred2-auto using HapMap3 variants	847691	PGP000263	34995502	10.1016/j.ajhg.2021.11.008		European:100	European:37.5|African:25|East Asian:12.5|Greater Middle Eastern:12.5|South Asian:12.5	https://ftp.ebi.ac.uk/pub/databases/spot/pgs/scores/PGS002037/ScoringFiles/PGS002037.txt.gz
PGS001838	portability-PLR_401	Hypertension	0.0615141	0.00412622	2.92e-50	0.0241134	0.0074654	0.00123782	0.0447179	0.0112799	7.36e-05	0.0106223	0.0326116	0.744635	hypertension	EFO_0000537	Penalized regression (bigstatsr)	HapMap3 variants	52487	PGP000263	34995502	10.1016/j.ajhg.2021.11.008		European:100	European:37.5|African:25|East Asian:12.5|Greater Middle Eastern:12.5|South Asian:12.5	https://ftp.ebi.ac.uk/pub/databases/spot/pgs/scores/PGS001838/ScoringFiles/PGS001838.txt.gz
PGS001105	GBE_INI23127	Body fat percentage (trunk fat)	0.0614643	0.00413046	4.4e-50	1.73e-05	0.00741396	0.998135	0.0419375	0.0112214	0.000186024	0.0168826	0.0329285	0.608157	body fat percentage	EFO_0007800	snpnet		25651	PGP000244	35324888	10.1371/journal.pgen.1010105		European:100	European:40|African:20|East Asian:20|South Asian:20	https://ftp.ebi.ac.uk/pub/databases/spot/pgs/scores/PGS001105/ScoringFiles/PGS001105.txt.gz
PGS001818	portability-PLR_250.2	Type 2 diabetes	0.0611584	0.00411806	6.83e-50	0.0217662	0.00742935	0.00339225	0.0572224	0.0112365	3.53e-07	-0.0523314	0.0324346	0.106648	type 2 diabetes mellitus	MONDO_0005148	Penalized regression (bigstatsr)	HapMap3 variants	30745	PGP000263	34995502	10.1016/j.ajhg.2021.11.008		European:100	European:37.5|African:25|East Asian:12.5|Greater Middle Eastern:12.5|South Asian:12.5	https://ftp.ebi.ac.uk/pub/databases/spot/pgs/scores/PGS001818/ScoringFiles/PGS001818.txt.gz
PGS001148	GBE_INI23128	Trunk fat mass	0.0612782	0.00413782	1.28e-49	0.0116197	0.00748189	0.120412	0.0512125	0.0113133	5.99e-06	0.0158914	0.0329704	0.629812	fat body mass	EFO_0005409	snpnet		29233	PGP000244	35324888	10.1371/journal.pgen.1010105		European:100	European:40|African:20|East Asian:20|South Asian:20	https://ftp.ebi.ac.uk/pub/databases/spot/pgs/scores/PGS001148/ScoringFiles/PGS001148.txt.gz
PGS002687	disease_DIABETES_ANY_DIAGNOSED.SBayesR	Diabetes (any type)	0.0609285	0.00412305	2.04e-49	0.0288154	0.00757192	0.000141485	0.0543418	0.0113407	1.65e-06	-0.0150861	0.0323168	0.64063	diabetes mellitus	EFO_0000400	SBayesR		923080	PGP000332	35393596	10.1038/s41588-022-01036-9	European:100		African:25|East Asian:25|European:25|South Asian:25	https://ftp.ebi.ac.uk/pub/databases/spot/pgs/scores/PGS002687/ScoringFiles/PGS002687.txt.gz
PGS002354	disease_T2D.BOLT-LMM	Type 2 diabetes	0.0604963	0.0041176	7.24e-49	0.0272705	0.00754989	0.000303804	0.0546972	0.0114079	1.63e-06	-0.0212995	0.0318832	0.504102	type 2 diabetes mellitus	MONDO_0005148	BOLT-LMM		1109311	PGP000332	35393596	10.1038/s41588-022-01036-9	European:100		African:25|East Asian:25|European:25|South Asian:25	https://ftp.ebi.ac.uk/pub/databases/spot/pgs/scores/PGS002354/ScoringFiles/PGS002354.txt.gz
PGS002176	portability-ldpred2_log_hip_circ	Hip circumference	0.0603043	0.00414355	5.53e-48	0.0131018	0.00751554	0.081281	0.0416607	0.0112991	0.000226837	-0.0737452	0.0339518	0.0298515	hip circumference	EFO_0005093	LDpred2 (bigsnpr)	LDpred2-auto using HapMap3 variants	977411	PGP000263	34995502	10.1016/j.ajhg.2021.11.008		European:100	European:37.5|African:25|East Asian:12.5|Greater Middle Eastern:12.5|South Asian:12.5	https://ftp.ebi.ac.uk/pub/databases/spot/pgs/scores/PGS002176/ScoringFiles/PGS002176.txt.gz
PGS002132	portability-ldpred2_fall_1y	Falls in the last year	0.0598577	0.00411616	6.55e-48	0.0202912	0.00747472	0.00663477	0.0474797	0.0112267	2.35e-05	-0.0069052	0.0327408	0.832961	fall	EFO_0009631	LDpred2 (bigsnpr)	LDpred2-auto using HapMap3 variants	826502	PGP000263	34995502	10.1016/j.ajhg.2021.11.008		European:100	European:37.5|African:25|East Asian:12.5|Greater Middle Eastern:12.5|South Asian:12.5	https://ftp.ebi.ac.uk/pub/databases/spot/pgs/scores/PGS002132/ScoringFiles/PGS002132.txt.gz
PGS002324	disease_ENDOCRINE_DIABETES.BOLT-LMM	Endocrine and diabetes diseases	0.0598508	0.00412347	9.78e-48	0.0295568	0.00762301	0.000105615	0.051434	0.0114092	6.54e-06	0.0190554	0.0319799	0.551273	endocrine system disease|diabetes mellitus	EFO_0001379|EFO_0000400	BOLT-LMM		1109311	PGP000332	35393596	10.1038/s41588-022-01036-9	European:100		African:25|East Asian:25|European:25|South Asian:25	https://ftp.ebi.ac.uk/pub/databases/spot/pgs/scores/PGS002324/ScoringFiles/PGS002324.txt.gz
PGS002434	body_BMIz.P+T.0.001	BMI	0.0593569	0.00411439	3.52e-47	0.00100875	0.007422	0.89189	0.00980356	0.0112217	0.382322	-0.0109302	0.0332012	0.741997	body mass index	EFO_0004340	Pruning and Thresholding (P+T)	p < 0.001	41662	PGP000332	35393596	10.1038/s41588-022-01036-9	European:100		African:25|East Asian:25|European:25|South Asian:25	https://ftp.ebi.ac.uk/pub/databases/spot/pgs/scores/PGS002434/ScoringFiles/PGS002434.txt.gz
PGS002097	portability-ldpred2_960.2	Allergy/adverse effect of penicillin	0.0587909	0.004117	2.91e-46	0.0246465	0.00753064	0.00106475	0.0249085	0.0113351	0.027987	0.0328037	0.0332959	0.324518	drug allergy	EFO_0009482	LDpred2 (bigsnpr)	LDpred2-auto using HapMap3 variants	742904	PGP000263	34995502	10.1016/j.ajhg.2021.11.008		European:100	European:37.5|African:25|East Asian:12.5|Greater Middle Eastern:12.5|South Asian:12.5	https://ftp.ebi.ac.uk/pub/databases/spot/pgs/scores/PGS002097/ScoringFiles/PGS002097.txt.gz
PGS002098	portability-ldpred2_abnormal_appetite	Recent poor appetite or overeating	0.0582087	0.00411499	1.99e-45	0.0360167	0.00758094	2.02e-06	0.0523362	0.0114756	5.1e-06	0.0867799	0.0318925	0.00650817	eating disorder	EFO_0005203	LDpred2 (bigsnpr)	LDpred2-auto using HapMap3 variants	764146	PGP000263	34995502	10.1016/j.ajhg.2021.11.008		European:100	European:37.5|African:25|East Asian:12.5|Greater Middle Eastern:12.5|South Asian:12.5	https://ftp.ebi.ac.uk/pub/databases/spot/pgs/scores/PGS002098/ScoringFiles/PGS002098.txt.gz
PGS001787	1kgeur_gbmi_leaveUKBBout_Asthma_pst_eff_a1_b0.5_phiauto	Asthma	-0.0582896	0.0041728	2.41e-44	-0.0228417	0.00748298	0.00226956	-0.0418581	0.011369	0.000231607	-0.0338008	0.0333234	0.310428	asthma	MONDO_0004979	PRS-CS-auto	effective sample size and other defualt parameters	909990	PGP000262		10.1101/2021.11.18.21266545	European:70.5|East Asian:24.7|African:1.9|Additional Asian Ancestries:1.6|Additional Diverse Ancestries:1.3		African:16.7|Additional Asian Ancestries:16.7|East Asian:16.7|European:16.7|Greater Middle Eastern:16.7|Additional Diverse Ancestries:16.7	https://ftp.ebi.ac.uk/pub/databases/spot/pgs/scores/PGS001787/ScoringFiles/PGS001787.txt.gz
PGS001232	GBE_INI20016	Fluid intelligence score	-0.0571143	0.00411112	7.02e-44	-0.0119248	0.00743246	0.108621	-0.044831	0.01137	8.05e-05	-0.0110016	0.032291	0.733327	intelligence	EFO_0004337	snpnet		10055	PGP000244	35324888	10.1371/journal.pgen.1010105		European:100	European:40|African:20|East Asian:20|South Asian:20	https://ftp.ebi.ac.uk/pub/databases/spot/pgs/scores/PGS001232/ScoringFiles/PGS001232.txt.gz
PGS001932	portability-PLR_insomnia	Sleeplessness / insomnia	0.0571008	0.0041111	7.34e-44	0.0145277	0.00746244	0.0515611	0.0323867	0.011238	0.0039531	0.0188271	0.033427	0.573279	insomnia	EFO_0004698	Penalized regression (bigstatsr)	HapMap3 variants	37712	PGP000263	34995502	10.1016/j.ajhg.2021.11.008		European:100	European:37.5|African:25|East Asian:12.5|Greater Middle Eastern:12.5|South Asian:12.5	https://ftp.ebi.ac.uk/pub/databases/spot/pgs/scores/PGS001932/ScoringFiles/PGS001932.txt.gz
PGS002720	disease_T2D.SBayesR	Type 2 diabetes	0.0569721	0.00411914	1.66e-43	0.0241679	0.0074983	0.00126805	0.0527633	0.0112718	2.85e-06	-0.0339267	0.0319331	0.288041	type 2 diabetes mellitus	MONDO_0005148	SBayesR		911809	PGP000332	35393596	10.1038/s41588-022-01036-9	European:100		African:25|East Asian:25|European:25|South Asian:25	https://ftp.ebi.ac.uk/pub/databases/spot/pgs/scores/PGS002720/ScoringFiles/PGS002720.txt.gz
PGS002690	disease_ENDOCRINE_DIABETES.SBayesR	Endocrine and diabetes diseases	0.05655	0.004121	7.46e-43	0.0245465	0.00753945	0.00113099	0.0471352	0.0113263	3.16e-05	-0.00127492	0.0322285	0.968445	endocrine system disease|diabetes mellitus	EFO_0001379|EFO_0000400	SBayesR		905637	PGP000332	35393596	10.1038/s41588-022-01036-9	European:100		African:25|East Asian:25|European:25|South Asian:25	https://ftp.ebi.ac.uk/pub/databases/spot/pgs/scores/PGS002690/ScoringFiles/PGS002690.txt.gz
PGS001958	portability-PLR_log_hip_circ	Hip circumference	0.0567037	0.00413662	9.12e-43	0.0130799	0.00759133	0.0848864	0.031782	0.0113143	0.00496943	-0.0522391	0.0340073	0.124511	hip circumference	EFO_0005093	Penalized regression (bigstatsr)	HapMap3 variants	103123	PGP000263	34995502	10.1016/j.ajhg.2021.11.008		European:100	European:37.5|African:25|East Asian:12.5|Greater Middle Eastern:12.5|South Asian:12.5	https://ftp.ebi.ac.uk/pub/databases/spot/pgs/scores/PGS001958/ScoringFiles/PGS001958.txt.gz
PGS002385	body_BMIz.P+T.0.0001	BMI	0.0565237	0.00412693	1.07e-42	0.00368077	0.00740753	0.619263	0.0241471	0.0112224	0.0314217	0.00478293	0.0343046	0.889114	body mass index	EFO_0004340	Pruning and Thresholding (P+T)	p < 0.0001	15518	PGP000332	35393596	10.1038/s41588-022-01036-9	European:100		African:25|East Asian:25|European:25|South Asian:25	https://ftp.ebi.ac.uk/pub/databases/spot/pgs/scores/PGS002385/ScoringFiles/PGS002385.txt.gz
PGS002061	portability-ldpred2_495	Asthma	0.0558957	0.00412232	6.98e-42	0.014097	0.0074225	0.0575351	0.0331192	0.0112705	0.00329727	-0.0037309	0.032545	0.908732	asthma	MONDO_0004979	LDpred2 (bigsnpr)	LDpred2-auto using HapMap3 variants	793375	PGP000263	34995502	10.1016/j.ajhg.2021.11.008		European:100	European:37.5|African:25|East Asian:12.5|Greater Middle Eastern:12.5|South Asian:12.5	https://ftp.ebi.ac.uk/pub/databases/spot/pgs/scores/PGS002061/ScoringFiles/PGS002061.txt.gz
PGS002213	portability-ldpred2_neuroticism	Neuroticism score	0.0557311	0.00411191	7.55e-42	0.0272234	0.00743437	0.000250421	0.0327817	0.0112482	0.00356367	0.0805876	0.0321664	0.0122336	neuroticism measurement	EFO_0007660	LDpred2 (bigsnpr)	LDpred2-auto using HapMap3 variants	950183	PGP000263	34995502	10.1016/j.ajhg.2021.11.008		European:100	European:37.5|African:25|East Asian:12.5|Greater Middle Eastern:12.5|South Asian:12.5	https://ftp.ebi.ac.uk/pub/databases/spot/pgs/scores/PGS002213/ScoringFiles/PGS002213.txt.gz
PGS001912	portability-PLR_F_age_first_birth	Age at first live birth	-0.0555868	0.0041282	2.51e-41	-0.00551767	0.00757531	0.466384	-0.0329229	0.0113297	0.00366217	0.0422759	0.0327049	0.196133	age at first birth measurement	EFO_0009101	Penalized regression (bigstatsr)	HapMap3 variants	15201	PGP000263	34995502	10.1016/j.ajhg.2021.11.008		European:100	European:37.5|African:25|East Asian:12.5|Greater Middle Eastern:12.5|South Asian:12.5	https://ftp.ebi.ac.uk/pub/databases/spot/pgs/scores/PGS001912/ScoringFiles/PGS001912.txt.gz
PGS002342	mental_NEUROTICISM.BOLT-LMM	Neuroticism	0.0550922	0.00411054	5.83e-41	0.0314428	0.00759733	3.49e-05	0.0268789	0.011363	0.018007	0.0491284	0.0321616	0.126625	neuroticism measurement	EFO_0007660	BOLT-LMM		1109311	PGP000332	35393596	10.1038/s41588-022-01036-9	European:100		African:25|East Asian:25|European:25|South Asian:25	https://ftp.ebi.ac.uk/pub/databases/spot/pgs/scores/PGS002342/ScoringFiles/PGS002342.txt.gz
PGS001115	GBE_BIN_FC9006154	Paracetamol use self-reported	0.0550407	0.00411898	9.99e-41	0.0286354	0.00742609	0.000115233	0.0319838	0.0112559	0.00449011	0.0205275	0.0324299	0.526746	NSAID use measurement|self-reported trait	EFO_0007012|EFO_0009799	snpnet		4673	PGP000244	35324888	10.1371/journal.pgen.1010105		European:100	European:40|African:20|East Asian:20|South Asian:20	https://ftp.ebi.ac.uk/pub/databases/spot/pgs/scores/PGS001115/ScoringFiles/PGS001115.txt.gz
PGS000140	GPpsy	Broad Depression (seen a General Practitioner for nerves, anxiety, tension or depression)	0.054562	0.00412061	5.07e-40	0.00488722	0.00741758	0.50998	0.0453293	0.0112199	5.34e-05	0.0357544	0.0321944	0.266749	seeing a general practitioner for nerves, anxiety, tension or depression, self-reported|depressive disorder	EFO_0009820|MONDO_0002050	LD-clumping and p-value thresholding (Ricopilli)	Clumping r2 < 0.1. Scores provided at a p-value threshold = 0.1 (LD-clumped summary statistics require to calculate the score at other threshold are linked in GWAS sample descriptions)	24665	PGP000068	32231276	10.1038/s41588-020-0594-5	European:100		European:100	https://ftp.ebi.ac.uk/pub/databases/spot/pgs/scores/PGS000140/ScoringFiles/PGS000140.txt.gz
PGS000014	GPS_T2D	Type 2 diabetes	0.0574402	0.0043542	9.77e-40	0.0320477	0.00930585	0.000573554	0.0668126	0.0141837	2.47e-06	-0.0126036	0.0326203	0.69922	type 2 diabetes mellitus	MONDO_0005148	LDpred	ÃÂ = 0.01; LD panel = 503 1000G Europeans	6917436	PGP000006	30104762	10.1038/s41588-018-0183-z	European:100	European:100	European:100	https://ftp.ebi.ac.uk/pub/databases/spot/pgs/scores/PGS000014/ScoringFiles/PGS000014.txt.gz
PGS001790	1kgeur_gbmi_leaveUKBBout_HF_pst_eff_a1_b0.5_phiauto	Heart Failure	-0.0542013	0.00413056	2.46e-39	-0.0309634	0.00756348	4.24e-05	-0.0314731	0.0117111	0.00719976	0.064709	0.0328538	0.048884	heart failure	EFO_0003144	PRS-CS-auto	effective sample size and other defualt parameters	910146	PGP000262		10.1101/2021.11.18.21266545	European:65.3|East Asian:28|African:2.7|Additional Asian Ancestries:2.4|Additional Diverse Ancestries:1.6		European:100	https://ftp.ebi.ac.uk/pub/databases/spot/pgs/scores/PGS001790/ScoringFiles/PGS001790.txt.gz
PGS002746	PRS_ADHD	Attention-deficit hyperactivity disorder	0.0541688	0.00413127	2.81e-39	0.0158334	0.00765126	0.0385105	0.0174858	0.0114511	0.126761	0.00801612	0.0325286	0.805347	attention deficit hyperactivity disorder	EFO_0003888	Genome wide significant variants	r2>0.1, p<0.05	513659	PGP000358	35752070	10.1016/j.jpsychires.2022.06.019	European:96.2|East Asian:3.5|Not Reported:0.3		European:100	https://ftp.ebi.ac.uk/pub/databases/spot/pgs/scores/PGS002746/ScoringFiles/PGS002746.txt.gz
PGS001877	portability-PLR_716	Other arthropathies	0.0538864	0.00412841	6.14e-39	0.0142961	0.00743063	0.0543624	0.0393707	0.0113926	0.00054867	0.0105444	0.0321705	0.743088	Arthropathy	HP_0003040	Penalized regression (bigstatsr)	HapMap3 variants	17363	PGP000263	34995502	10.1016/j.ajhg.2021.11.008		European:100	European:37.5|African:25|East Asian:12.5|Greater Middle Eastern:12.5|South Asian:12.5	https://ftp.ebi.ac.uk/pub/databases/spot/pgs/scores/PGS001877/ScoringFiles/PGS001877.txt.gz
PGS001075	GBE_INI924	Usual walking pace	-0.0536838	0.00413034	1.27e-38	-0.00933637	0.00748751	0.212425	-0.0554554	0.0113433	1.01e-06	-0.0395146	0.0333096	0.23551	physical activity measurement	EFO_0008002	snpnet		7535	PGP000244	35324888	10.1371/journal.pgen.1010105		European:100	European:40|African:20|East Asian:20|South Asian:20	https://ftp.ebi.ac.uk/pub/databases/spot/pgs/scores/PGS001075/ScoringFiles/PGS001075.txt.gz
PGS000354	PRSWEB_PHECODE10001_UKBB-SAIGE-HRC-X10001_PRS-CS_MGI_20200608	Any Cancer	0.0540912	0.00416692	1.57e-38	0.00832175	0.00749713	0.267003	0.030683	0.0112704	0.00648039	-0.0312885	0.0324529	0.334987	cancer	EFO_0000311	PRS-CS	Parameters = auto; LD reference (eur)	1118667	PGP000118	32991828	10.1016/j.ajhg.2020.08.025	European:100	European:100	European:100	https://ftp.ebi.ac.uk/pub/databases/spot/pgs/scores/PGS000354/ScoringFiles/PGS000354.txt.gz
PGS001781	T2D_PRSCS	Type 2 diabetes	0.055225	0.00428559	5.38e-38	0.0309014	0.00909617	0.000680824	0.0579605	0.013922	3.14e-05	-0.00279204	0.0327321	0.932023	type 2 diabetes mellitus	MONDO_0005148	PRS-CS	PRS-CS-auto, 1000G European sample (N = 503) as the external LD reference panel	1091673	PGP000261	35197564	10.1038/s42003-021-02996-0	European:100		European:100	https://ftp.ebi.ac.uk/pub/databases/spot/pgs/scores/PGS001781/ScoringFiles/PGS001781.txt.gz
PGS000712	T2D_HbA1c_39	T2D (cases vs HbA1c filtered controls)	0.0530536	0.0041208	6.26e-38	0.0193583	0.00765242	0.0114161	0.0491525	0.0114458	1.75e-05	-0.0605269	0.0319063	0.0578258	type 2 diabetes mellitus	MONDO_0005148	snpnet (multi-PRS)	Weighted combination of multiple biomarker PRS. 1,080,968 variants as input (directly genotyped variants, imputed HLA allelotypes, and CNVs)	183695	PGP000128	33462484	10.1038/s41588-020-00757-z		European:100	European:100	https://ftp.ebi.ac.uk/pub/databases/spot/pgs/scores/PGS000712/ScoringFiles/PGS000712.txt.gz
PGS002708	mental_NEUROTICISM.SBayesR	Neuroticism	0.0528298	0.00411183	8.8e-38	0.0281128	0.00751134	0.000182046	0.0302096	0.0113303	0.00767003	0.0608273	0.0320373	0.0576121	neuroticism measurement	EFO_0007660	SBayesR		989963	PGP000332	35393596	10.1038/s41588-022-01036-9	European:100		African:25|East Asian:25|European:25|South Asian:25	https://ftp.ebi.ac.uk/pub/databases/spot/pgs/scores/PGS002708/ScoringFiles/PGS002708.txt.gz
PGS000713	T2D	T2D	0.0528093	0.00412048	1.33e-37	0.0188754	0.00768302	0.0140195	0.05107	0.0114616	8.36e-06	-0.0574489	0.0318952	0.0716751	type 2 diabetes mellitus	MONDO_0005148	snpnet (multi-PRS)	Weighted combination of multiple biomarker PRS. 1,080,968 variants as input (directly genotyped variants, imputed HLA allelotypes, and CNVs)	183830	PGP000128	33462484	10.1038/s41588-020-00757-z		European:100	European:100	https://ftp.ebi.ac.uk/pub/databases/spot/pgs/scores/PGS000713/ScoringFiles/PGS000713.txt.gz
PGS001851	portability-PLR_530.1	Esophagitis, GERD and related diseases	0.0522721	0.00411303	5.28e-37	0.0151286	0.00743926	0.0419903	0.0368272	0.0112501	0.00106221	-0.00652148	0.0325125	0.841024	gastroesophageal reflux disease|esophagitis	EFO_0003948|MONDO_0001409	Penalized regression (bigstatsr)	HapMap3 variants	13855	PGP000263	34995502	10.1016/j.ajhg.2021.11.008		European:100	European:37.5|African:25|East Asian:12.5|Greater Middle Eastern:12.5|South Asian:12.5	https://ftp.ebi.ac.uk/pub/databases/spot/pgs/scores/PGS001851/ScoringFiles/PGS001851.txt.gz
PGS002039	portability-ldpred2_351	Other peripheral nerve disorders	0.0515689	0.00412216	6.57e-36	0.0190104	0.00763194	0.0127419	0.0521652	0.0116498	7.54e-06	0.0726655	0.0328963	0.0271797	peripheral nervous system disease	EFO_0009387	LDpred2 (bigsnpr)	LDpred2-auto using HapMap3 variants	799326	PGP000263	34995502	10.1016/j.ajhg.2021.11.008		European:100	European:37.5|African:25|East Asian:12.5|Greater Middle Eastern:12.5|South Asian:12.5	https://ftp.ebi.ac.uk/pub/databases/spot/pgs/scores/PGS002039/ScoringFiles/PGS002039.txt.gz
PGS000027	GPS_BMI	Body Mass Index	0.051851	0.00416997	1.7e-35	0.0279169	0.00859562	0.00116298	0.0590073	0.0139134	2.22e-05	-0.0436803	0.0333548	0.190343	body mass index	EFO_0004340	LDpred	ÃÂ = 0.03; LD reference panel = 503 European samples from 1000 Genomes phase 3	2100302	PGP000017	31002795	10.1016/j.cell.2019.03.028	European:99.1|Hispanic or Latin American:0.5|African:0.4	European:100	European:78.6|African:14.3|Greater Middle Eastern:7.1	https://ftp.ebi.ac.uk/pub/databases/spot/pgs/scores/PGS000027/ScoringFiles/PGS000027.txt.gz
PGS000805	GRS582_T2Deur	Type 2 diabetes	0.0508546	0.00412049	5.39e-35	0.0305578	0.00786633	0.000102487	0.0449102	0.0116608	0.000117451	0.0146755	0.0317341	0.643757	type 2 diabetes mellitus	MONDO_0005148	Genome-wide significant variants	NR	582	PGP000193	34604815	10.1016/j.xhgg.2021.100029	European:100		European:50|Additional Diverse Ancestries:50	https://ftp.ebi.ac.uk/pub/databases/spot/pgs/scores/PGS000805/ScoringFiles/PGS000805.txt.gz
PGS001996	portability-PLR_neuroticism	Neuroticism score	0.0506222	0.00411505	8.87e-35	0.0200859	0.007424	0.00681928	0.0337541	0.0113537	0.00294943	0.0891777	0.0324603	0.00600905	neuroticism measurement	EFO_0007660	Penalized regression (bigstatsr)	HapMap3 variants	54715	PGP000263	34995502	10.1016/j.ajhg.2021.11.008		European:100	European:37.5|African:25|East Asian:12.5|Greater Middle Eastern:12.5|South Asian:12.5	https://ftp.ebi.ac.uk/pub/databases/spot/pgs/scores/PGS001996/ScoringFiles/PGS001996.txt.gz
PGS001230	GBE_INI21002	Body weight	0.050999	0.00415193	1.12e-34	0.00996577	0.00750182	0.184031	0.0521452	0.0113274	4.16e-06	-0.00708558	0.0328387	0.829167	body weight	EFO_0004338	snpnet		31222	PGP000244	35324888	10.1371/journal.pgen.1010105		European:100	European:40|African:20|East Asian:20|South Asian:20	https://ftp.ebi.ac.uk/pub/databases/spot/pgs/scores/PGS001230/ScoringFiles/PGS001230.txt.gz
PGS001940	portability-PLR_log_ALT	Alanine aminotransferase	0.050394	0.00411503	1.76e-34	0.0230884	0.00742378	0.00187046	0.0298591	0.0123826	0.0158925	0.0320932	0.0330837	0.332015	serum alanine aminotransferase measurement	EFO_0004735	Penalized regression (bigstatsr)	HapMap3 variants	51849	PGP000263	34995502	10.1016/j.ajhg.2021.11.008		European:100	European:37.5|African:25|East Asian:12.5|Greater Middle Eastern:12.5|South Asian:12.5	https://ftp.ebi.ac.uk/pub/databases/spot/pgs/scores/PGS001940/ScoringFiles/PGS001940.txt.gz
PGS000717	PGS557_albs	Adult life body size	0.0503775	0.00411795	2.06e-34	0.0251813	0.0074787	0.00075973	0.0690158	0.0112184	7.65e-10	-0.0290442	0.0327471	0.375119	body mass index	EFO_0004340	Genome-wide significant variants	p<5e-8	557	PGP000132	32376654	10.1136/bmj.m1203	European:100		European:100	https://ftp.ebi.ac.uk/pub/databases/spot/pgs/scores/PGS000717/ScoringFiles/PGS000717.txt.gz
PGS002391	cov_EDU_COLLEGE.P+T.0.0001	College education	-0.0504431	0.00412752	2.4e-34	0.00659314	0.00761214	0.386416	0.00088399	0.0134628	0.947647	-0.00292497	0.0333604	0.930133	educational attainment	EFO_0011015	Pruning and Thresholding (P+T)	p < 0.0001	6535	PGP000332	35393596	10.1038/s41588-022-01036-9	European:100		African:25|East Asian:25|European:25|South Asian:25	https://ftp.ebi.ac.uk/pub/databases/spot/pgs/scores/PGS002391/ScoringFiles/PGS002391.txt.gz
PGS002483	body_BMIz.P+T.0.01	BMI	0.0502571	0.00411835	2.99e-34	-0.00284781	0.00743179	0.701576	0.00630722	0.0112982	0.576672	0.0364744	0.0329195	0.267867	body mass index	EFO_0004340	Pruning and Thresholding (P+T)	p < 0.01	162598	PGP000332	35393596	10.1038/s41588-022-01036-9	European:100		African:25|East Asian:25|European:25|South Asian:25	https://ftp.ebi.ac.uk/pub/databases/spot/pgs/scores/PGS002483/ScoringFiles/PGS002483.txt.gz
PGS000804	GRS582_T2Dmulti	Type 2 diabetes	0.0493282	0.00412165	5.22e-33	0.0306269	0.007894	0.000104553	0.0436776	0.011671	0.000182278	0.0298683	0.0317046	0.346151	type 2 diabetes mellitus	MONDO_0005148	Genome-wide significant variants	NR	582	PGP000193	34604815	10.1016/j.xhgg.2021.100029	European:79.2|Multi-ancestry (excluding European):15.4|African:4|Hispanic or Latin American:1.5		African:20|Hispanic or Latin American:20|Additional Asian Ancestries:20|European:20|Additional Diverse Ancestries:20	https://ftp.ebi.ac.uk/pub/databases/spot/pgs/scores/PGS000804/ScoringFiles/PGS000804.txt.gz
PGS002243	ldpred_t2d	Type 2 diabetes	0.0514252	0.00430298	6.41e-33	0.0290004	0.00881492	0.00100217	0.0601482	0.013227	5.43e-06	0.00685794	0.0325325	0.833041	type 2 diabetes mellitus	MONDO_0005148	LDpred	p = 0.003, LD radius = 2000, LD reference panel: European ancestry in 1000 Genomes	6431973	PGP000271	35591975	10.1016/j.xgen.2022.100118	European:100	European:100	European:55.6|African:22.2|East Asian:11.1|South Asian:11.1	https://ftp.ebi.ac.uk/pub/databases/spot/pgs/scores/PGS002243/ScoringFiles/PGS002243.txt.gz
PGS002079	portability-ldpred2_626.1	Irregular menstrual cycle/bleeding	0.0489255	0.00410788	1.05e-32	0.0216135	0.00746554	0.00379038	0.0354332	0.0113305	0.00176462	0.0536942	0.0324963	0.0984693	anomaly of puberty or/and menstrual cycle	MONDO_0015860	LDpred2 (bigsnpr)	LDpred2-auto using HapMap3 variants	719789	PGP000263	34995502	10.1016/j.ajhg.2021.11.008		European:100	European:37.5|African:25|East Asian:12.5|Greater Middle Eastern:12.5|South Asian:12.5	https://ftp.ebi.ac.uk/pub/databases/spot/pgs/scores/PGS002079/ScoringFiles/PGS002079.txt.gz
PGS002158	portability-ldpred2_log_ALT	Alanine aminotransferase	0.048523	0.00411431	4.21e-32	0.0213653	0.00743521	0.00405921	0.0267597	0.0121827	0.0280543	0.0334935	0.0331974	0.313014	serum alanine aminotransferase measurement	EFO_0004735	LDpred2 (bigsnpr)	LDpred2-auto using HapMap3 variants	774274	PGP000263	34995502	10.1016/j.ajhg.2021.11.008		European:100	European:37.5|African:25|East Asian:12.5|Greater Middle Eastern:12.5|South Asian:12.5	https://ftp.ebi.ac.uk/pub/databases/spot/pgs/scores/PGS002158/ScoringFiles/PGS002158.txt.gz
PGS002058	portability-ldpred2_455	Hemorrhoids	0.048504	0.00411341	4.31e-32	0.0154743	0.00750025	0.0390969	0.0374091	0.0113214	0.000952195	0.0133455	0.0323676	0.680112	hemorrhoid	EFO_0009552	LDpred2 (bigsnpr)	LDpred2-auto using HapMap3 variants	780418	PGP000263	34995502	10.1016/j.ajhg.2021.11.008		European:100	European:37.5|African:25|East Asian:12.5|Greater Middle Eastern:12.5|South Asian:12.5	https://ftp.ebi.ac.uk/pub/databases/spot/pgs/scores/PGS002058/ScoringFiles/PGS002058.txt.gz
PGS001919	portability-PLR_fluid_intelligence	Fluid intelligence score	-0.0481085	0.00411202	1.28e-31	-0.0122851	0.00744839	0.099073	-0.0207874	0.0112056	0.0635829	0.0286861	0.0332073	0.387672	intelligence	EFO_0004337	Penalized regression (bigstatsr)	HapMap3 variants	26145	PGP000263	34995502	10.1016/j.ajhg.2021.11.008		European:100	European:37.5|African:25|East Asian:12.5|Greater Middle Eastern:12.5|South Asian:12.5	https://ftp.ebi.ac.uk/pub/databases/spot/pgs/scores/PGS001919/ScoringFiles/PGS001919.txt.gz
PGS002196	portability-ldpred2_log_sleep	Sleep duration	-0.0480242	0.00411075	1.56e-31	-0.00598069	0.00757471	0.429784	-0.0317378	0.0112215	0.00467951	-0.0467258	0.0323659	0.148832	sleep duration	EFO_0005271	LDpred2 (bigsnpr)	LDpred2-auto using HapMap3 variants	927619	PGP000263	34995502	10.1016/j.ajhg.2021.11.008		European:100	European:37.5|African:25|East Asian:12.5|Greater Middle Eastern:12.5|South Asian:12.5	https://ftp.ebi.ac.uk/pub/databases/spot/pgs/scores/PGS002196/ScoringFiles/PGS002196.txt.gz
PGS000320	PRS_BMI	Body mass index	0.0492701	0.0042272	2.15e-31	0.0311385	0.00996843	0.00178583	0.0546451	0.0155889	0.000455958	-0.0261722	0.0331747	0.430159	body mass index	EFO_0004340	PRSice	p < 0.5; r2 < 0.8; MAF > 5%; INFO > 0.4	263640	PGP000096	32692746	10.1371/journal.pmed.1003196	European:99.1|Hispanic or Latin American:0.5|African:0.4	European:100	European:100	https://ftp.ebi.ac.uk/pub/databases/spot/pgs/scores/PGS000320/ScoringFiles/PGS000320.txt.gz
PGS002309	repro_NumberChildrenEverBorn_Pooled.BOLT-LMM	Number of children ever born	0.0482998	0.00414466	2.2e-31	0.0156534	0.00747681	0.0362961	0.0335788	0.011266	0.00287733	-0.0119565	0.0323343	0.711548	number of children ever born measurement	EFO_0009102	BOLT-LMM		1109311	PGP000332	35393596	10.1038/s41588-022-01036-9	European:100		African:25|East Asian:25|European:25|South Asian:25	https://ftp.ebi.ac.uk/pub/databases/spot/pgs/scores/PGS002309/ScoringFiles/PGS002309.txt.gz
PGS001357	T2D_AnnoPred_PRS	Type 2 diabetes	-0.0492331	0.00423391	2.96e-31	-0.0202656	0.00792747	0.0105768	-0.0479903	0.0118053	4.8e-05	0.00697142	0.0326936	0.831144	type 2 diabetes mellitus	MONDO_0005148	AnnoPred	Tier3, pT, p=0.003	2996761	PGP000252	33433237	10.1161/circgen.120.003128	European:100	European:100	European:100	https://ftp.ebi.ac.uk/pub/databases/spot/pgs/scores/PGS001357/ScoringFiles/PGS001357.txt.gz
PGS002317	repro_ChildLess.BOLT-LMM	Childless	-0.0478822	0.00413133	4.63e-31	-0.0163704	0.00749761	0.0290056	-0.0370651	0.0112299	0.000964837	0.0186485	0.0323548	0.564361	reproductive behaviour measurement	EFO_0007862	BOLT-LMM		1109311	PGP000332	35393596	10.1038/s41588-022-01036-9	European:100		African:25|East Asian:25|European:25|South Asian:25	https://ftp.ebi.ac.uk/pub/databases/spot/pgs/scores/PGS002317/ScoringFiles/PGS002317.txt.gz
PGS001087	GBE_QT_FC1001558	Alcohol intake frequency	-0.0471473	0.0041218	2.68e-30	-0.0190216	0.0074832	0.0110247	-0.0222478	0.0112719	0.0484105	-0.0123571	0.0331914	0.709671	alcohol consumption measurement	EFO_0007878	snpnet		8353	PGP000244	35324888	10.1371/journal.pgen.1010105		European:100	European:40|African:20|East Asian:20|South Asian:20	https://ftp.ebi.ac.uk/pub/databases/spot/pgs/scores/PGS001087/ScoringFiles/PGS001087.txt.gz
PGS002223	portability-ldpred2_sensitive_stomach	Sensitive stomach	0.0468067	0.00410958	4.71e-30	0.0166387	0.00746921	0.0259045	0.0225881	0.0112409	0.0444889	0.050705	0.0336915	0.13233	health trait	EFO_0007652	LDpred2 (bigsnpr)	LDpred2-auto using HapMap3 variants	795614	PGP000263	34995502	10.1016/j.ajhg.2021.11.008		European:100	European:37.5|African:25|East Asian:12.5|Greater Middle Eastern:12.5|South Asian:12.5	https://ftp.ebi.ac.uk/pub/databases/spot/pgs/scores/PGS002223/ScoringFiles/PGS002223.txt.gz
PGS002348	cov_SMOKING_STATUS.BOLT-LMM	Smoking status	0.0467864	0.00412999	9.49e-30	0.0108805	0.00747501	0.145506	0.017888	0.0113949	0.116454	-0.0320806	0.0326811	0.326284	smoking status measurement	EFO_0006527	BOLT-LMM		1109311	PGP000332	35393596	10.1038/s41588-022-01036-9	European:100		African:25|East Asian:25|European:25|South Asian:25	https://ftp.ebi.ac.uk/pub/databases/spot/pgs/scores/PGS002348/ScoringFiles/PGS002348.txt.gz
PGS002440	cov_EDU_COLLEGE.P+T.0.001	College education	-0.0472601	0.00418349	1.36e-29	0.0017827	0.00833329	0.830606	-0.00417865	0.0189077	0.82509	0.0229178	0.0319266	0.472863	educational attainment	EFO_0011015	Pruning and Thresholding (P+T)	p < 0.001	24405	PGP000332	35393596	10.1038/s41588-022-01036-9	European:100		African:25|East Asian:25|European:25|South Asian:25	https://ftp.ebi.ac.uk/pub/databases/spot/pgs/scores/PGS002440/ScoringFiles/PGS002440.txt.gz
PGS002683	repro_ChildLess.SBayesR	Childless	-0.046555	0.00412855	1.72e-29	-0.0187086	0.00739088	0.0113637	-0.0387589	0.0112002	0.000539036	0.0441196	0.0328223	0.178885	reproductive behaviour measurement	EFO_0007862	SBayesR		954898	PGP000332	35393596	10.1038/s41588-022-01036-9	European:100		African:25|East Asian:25|European:25|South Asian:25	https://ftp.ebi.ac.uk/pub/databases/spot/pgs/scores/PGS002683/ScoringFiles/PGS002683.txt.gz
PGS002714	cov_SMOKING_STATUS.SBayesR	Smoking status	0.0464149	0.00413012	2.65e-29	0.00857549	0.00745857	0.250247	0.0209442	0.0111881	0.0612063	-0.0292348	0.0325087	0.368497	smoking status measurement	EFO_0006527	SBayesR		981081	PGP000332	35393596	10.1038/s41588-022-01036-9	European:100		African:25|East Asian:25|European:25|South Asian:25	https://ftp.ebi.ac.uk/pub/databases/spot/pgs/scores/PGS002714/ScoringFiles/PGS002714.txt.gz
PGS000298	GRS941_BMI	Body mass index	0.0460971	0.00411366	3.82e-29	0.0250319	0.00747513	0.000811933	0.0342681	0.0112027	0.00222137	-0.0120892	0.0328692	0.713024	body mass index	EFO_0004340	GWAS-significant (lead and secondary) variants	beta coefficient for effect size after TRAILS' correction and used as weights for the GRS. R2 threshold = 0.1	941	PGP000092	32527150	10.1161/circgen.119.002775	European:67|Not Reported:33		European:100	https://ftp.ebi.ac.uk/pub/databases/spot/pgs/scores/PGS000298/ScoringFiles/PGS000298.txt.gz
PGS002675	repro_NumberChildrenEverBorn_Pooled.SBayesR	Number of children ever born	0.0460937	0.0041402	8.65e-29	0.0162034	0.00740884	0.0287398	0.0422832	0.0113315	0.000190364	-0.0536326	0.0329407	0.103491	number of children ever born measurement	EFO_0009102	SBayesR		981889	PGP000332	35393596	10.1038/s41588-022-01036-9	European:100		African:25|East Asian:25|European:25|South Asian:25	https://ftp.ebi.ac.uk/pub/databases/spot/pgs/scores/PGS002675/ScoringFiles/PGS002675.txt.gz
PGS001162	GBE_INI49	Hip circumference	0.0459763	0.00413843	1.13e-28	0.011528	0.00755922	0.127253	0.0359865	0.0113088	0.00146178	-0.0243574	0.0340091	0.473867	hip circumference	EFO_0005093	snpnet		24605	PGP000244	35324888	10.1371/journal.pgen.1010105		European:100	European:40|African:20|East Asian:20|South Asian:20	https://ftp.ebi.ac.uk/pub/databases/spot/pgs/scores/PGS001162/ScoringFiles/PGS001162.txt.gz
PGS001825	portability-PLR_278	Overweight, obesity and other hyperalimentation	0.0454649	0.00412585	3.08e-28	0.00907524	0.00744714	0.222989	0.0464242	0.0116155	6.42e-05	-0.00765771	0.032464	0.813523	overnutrition|overweight body mass index status|obesity	MONDO_0003916|EFO_0005935|EFO_0001073	Penalized regression (bigstatsr)	HapMap3 variants	13009	PGP000263	34995502	10.1016/j.ajhg.2021.11.008		European:100	European:37.5|African:25|East Asian:12.5|Greater Middle Eastern:12.5|South Asian:12.5	https://ftp.ebi.ac.uk/pub/databases/spot/pgs/scores/PGS001825/ScoringFiles/PGS001825.txt.gz
PGS002138	portability-ldpred2_FVC	Forced vital capacity (FVC), Best measure	-0.0453034	0.00412431	4.54e-28	-0.0228584	0.0075208	0.00237083	-0.0207942	0.0114222	0.068683	0.0287022	0.0330953	0.3858	vital capacity	EFO_0004312	LDpred2 (bigsnpr)	LDpred2-auto using HapMap3 variants	940300	PGP000263	34995502	10.1016/j.ajhg.2021.11.008		European:100	European:75|Greater Middle Eastern:25	https://ftp.ebi.ac.uk/pub/databases/spot/pgs/scores/PGS002138/ScoringFiles/PGS002138.txt.gz
PGS001294	GBE_HC649	Non-insulin-dependent diabetes (time-to-event)	0.0452116	0.00411735	4.73e-28	0.0224861	0.0074584	0.00257095	0.047575	0.0112547	2.37e-05	-0.00206357	0.0322198	0.948933	type 2 diabetes mellitus	MONDO_0005148	snpnet		3496	PGP000244	35324888	10.1371/journal.pgen.1010105		European:100	European:40|African:20|East Asian:20|South Asian:20	https://ftp.ebi.ac.uk/pub/databases/spot/pgs/scores/PGS001294/ScoringFiles/PGS001294.txt.gz
PGS002532	body_BMIz.P+T.1e-06	BMI	0.0452631	0.00412495	5.15e-28	0.0151959	0.00749301	0.0425597	0.0442973	0.0114827	0.00011444	-0.0421225	0.0332653	0.205421	body mass index	EFO_0004340	Pruning and Thresholding (P+T)	p < 1e-06	4284	PGP000332	35393596	10.1038/s41588-022-01036-9	European:100		African:25|East Asian:25|European:25|South Asian:25	https://ftp.ebi.ac.uk/pub/databases/spot/pgs/scores/PGS002532/ScoringFiles/PGS002532.txt.gz
PGS001830	portability-PLR_318	Tobacco use disorder	0.0450872	0.00412012	7.17e-28	0.00226255	0.00760025	0.765936	-0.0115736	0.0113493	0.307842	-0.0097902	0.0325711	0.763736	nicotine dependence	EFO_0003768	Penalized regression (bigstatsr)	HapMap3 variants	13838	PGP000263	34995502	10.1016/j.ajhg.2021.11.008		European:100	European:37.5|African:25|East Asian:12.5|Greater Middle Eastern:12.5|South Asian:12.5	https://ftp.ebi.ac.uk/pub/databases/spot/pgs/scores/PGS001830/ScoringFiles/PGS001830.txt.gz
PGS002316	disease_CARDIOVASCULAR.BOLT-LMM	Cardiovascular disease	0.0449666	0.00412688	1.2e-27	0.022289	0.00742491	0.00268284	0.0244338	0.0114294	0.0325318	0.0441078	0.0321838	0.170532	cardiovascular disease	EFO_0000319	BOLT-LMM		1109311	PGP000332	35393596	10.1038/s41588-022-01036-9	European:100		African:25|East Asian:25|European:25|South Asian:25	https://ftp.ebi.ac.uk/pub/databases/spot/pgs/scores/PGS002316/ScoringFiles/PGS002316.txt.gz
PGS001959	portability-PLR_log_HLR_reticulocyte	High light scatter reticulocyte count	0.044924	0.00413802	1.86e-27	0.0186276	0.00746183	0.0125468	0.0312734	0.0112686	0.00551557	0.0497174	0.0319952	0.120207	reticulocyte measurement	EFO_0010700	Penalized regression (bigstatsr)	HapMap3 variants	78803	PGP000263	34995502	10.1016/j.ajhg.2021.11.008		European:100	European:37.5|African:25|East Asian:12.5|Greater Middle Eastern:12.5|South Asian:12.5	https://ftp.ebi.ac.uk/pub/databases/spot/pgs/scores/PGS001959/ScoringFiles/PGS001959.txt.gz
PGS001327	GBE_HC221	Diabetes	0.0444351	0.00412112	4.17e-27	0.0157948	0.00761483	0.0380588	0.0478725	0.0115402	3.35e-05	0.00687995	0.0320481	0.83002	diabetes mellitus	EFO_0000400	snpnet		4053	PGP000244	35324888	10.1371/journal.pgen.1010105		European:100	European:40|African:20|East Asian:20|South Asian:20	https://ftp.ebi.ac.uk/pub/databases/spot/pgs/scores/PGS001327/ScoringFiles/PGS001327.txt.gz
PGS002226	portability-ldpred2_sodium_urine	Sodium in urine	0.0444367	0.0041274	4.97e-27	0.0101666	0.00745912	0.172888	0.0303172	0.0122435	0.0132796	0.00258802	0.0324345	0.936403	sodium measurement	EFO_0009282	LDpred2 (bigsnpr)	LDpred2-auto using HapMap3 variants	922972	PGP000263	34995502	10.1016/j.ajhg.2021.11.008		European:100	European:37.5|African:25|East Asian:12.5|Greater Middle Eastern:12.5|South Asian:12.5	https://ftp.ebi.ac.uk/pub/databases/spot/pgs/scores/PGS002226/ScoringFiles/PGS002226.txt.gz
PGS001922	portability-PLR_FVC	Forced vital capacity (FVC), Best measure	-0.0443803	0.00412883	6e-27	-0.0291823	0.00751564	0.000103228	-0.0139018	0.0113038	0.218756	0.0232811	0.0327589	0.477282	vital capacity	EFO_0004312	Penalized regression (bigstatsr)	HapMap3 variants	85349	PGP000263	34995502	10.1016/j.ajhg.2021.11.008		European:100	European:75|Greater Middle Eastern:25	https://ftp.ebi.ac.uk/pub/databases/spot/pgs/scores/PGS001922/ScoringFiles/PGS001922.txt.gz
PGS001298	GBE_HC689	Obesity (time-to-event)	0.0441851	0.00411632	7.04e-27	0.0118405	0.00747159	0.113027	0.0478801	0.011299	2.26e-05	-0.0124626	0.0324043	0.700535	obesity	EFO_0001073	snpnet		9227	PGP000244	35324888	10.1371/journal.pgen.1010105		European:100	European:40|African:20|East Asian:20|South Asian:20	https://ftp.ebi.ac.uk/pub/databases/spot/pgs/scores/PGS001298/ScoringFiles/PGS001298.txt.gz
PGS002659	mental_NEUROTICISM.PolyFun-pred	Neuroticism	0.0440887	0.00411465	8.65e-27	0.0240552	0.00761055	0.00157353	0.0397654	0.0114773	0.000530822	0.0584979	0.0323767	0.0707951	neuroticism measurement	EFO_0007660	PolyFun-pred		546323	PGP000332	35393596	10.1038/s41588-022-01036-9	European:100		African:25|East Asian:25|European:25|South Asian:25	https://ftp.ebi.ac.uk/pub/databases/spot/pgs/scores/PGS002659/ScoringFiles/PGS002659.txt.gz
PGS002177	portability-ldpred2_log_HLR_reticulocyte	High light scatter reticulocyte count	0.0437751	0.00413629	3.57e-26	0.0136688	0.00744775	0.0664624	0.0245963	0.0113445	0.0301493	0.0492285	0.0320093	0.124062	reticulocyte measurement	EFO_0010700	LDpred2 (bigsnpr)	LDpred2-auto using HapMap3 variants	780048	PGP000263	34995502	10.1016/j.ajhg.2021.11.008		European:100	European:37.5|African:25|East Asian:12.5|Greater Middle Eastern:12.5|South Asian:12.5	https://ftp.ebi.ac.uk/pub/databases/spot/pgs/scores/PGS002177/ScoringFiles/PGS002177.txt.gz
PGS000958	GBE_HC273	Essential hypertension	0.0436676	0.00413556	4.61e-26	0.0162931	0.00748662	0.0295333	0.0343197	0.0112443	0.00227178	-0.00893292	0.0322264	0.781632	essential hypertension	MONDO_0001134	snpnet		9400	PGP000244	35324888	10.1371/journal.pgen.1010105		European:100	European:40|African:20|East Asian:20|South Asian:20	https://ftp.ebi.ac.uk/pub/databases/spot/pgs/scores/PGS000958/ScoringFiles/PGS000958.txt.gz
PGS000706	HC215	Hypertension	0.0435289	0.00413103	5.83e-26	0.0104901	0.00742922	0.157947	0.0331473	0.0112132	0.00311552	0.0330857	0.0320616	0.302098	hypertension	EFO_0000537	snpnet (multi-PRS)	Weighted combination of multiple biomarker PRS. 1,080,968 variants as input (directly genotyped variants, imputed HLA allelotypes, and CNVs)	186726	PGP000128	33462484	10.1038/s41588-020-00757-z		European:100	European:100	https://ftp.ebi.ac.uk/pub/databases/spot/pgs/scores/PGS000706/ScoringFiles/PGS000706.txt.gz
PGS001060	GBE_QT_FC1001408	Cheese intake	-0.043238	0.00412368	1.01e-25	0.00998575	0.0074238	0.178593	-0.0232347	0.011233	0.0385996	0.00831401	0.0322794	0.796743	diet measurement	EFO_0008111	snpnet		6678	PGP000244	35324888	10.1371/journal.pgen.1010105		European:100	European:40|African:20|East Asian:20|South Asian:20	https://ftp.ebi.ac.uk/pub/databases/spot/pgs/scores/PGS001060/ScoringFiles/PGS001060.txt.gz
PGS001849	portability-PLR_495	Asthma	0.0428192	0.00411157	2.13e-25	0.0106296	0.00743897	0.153031	0.0309077	0.0112913	0.00619461	-0.00924395	0.0323659	0.775178	asthma	MONDO_0004979	Penalized regression (bigstatsr)	HapMap3 variants	22679	PGP000263	34995502	10.1016/j.ajhg.2021.11.008		European:100	European:37.5|African:25|East Asian:12.5|Greater Middle Eastern:12.5|South Asian:12.5	https://ftp.ebi.ac.uk/pub/databases/spot/pgs/scores/PGS001849/ScoringFiles/PGS001849.txt.gz
PGS001118	GBE_BIN_FC10002492	Taking other prescription medications	0.043281	0.00415721	2.21e-25	0.0123974	0.00750898	0.0987381	0.0235621	0.011282	0.0367544	0.0234276	0.0321571	0.466286	drug use measurement	EFO_0007010	snpnet		1846	PGP000244	35324888	10.1371/journal.pgen.1010105		European:100	European:40|African:20|East Asian:20|South Asian:20	https://ftp.ebi.ac.uk/pub/databases/spot/pgs/scores/PGS001118/ScoringFiles/PGS001118.txt.gz
PGS001978	portability-PLR_log_sleep	Sleep duration	-0.0427394	0.00411051	2.54e-25	-0.00554225	0.00753509	0.462019	-0.027285	0.0112096	0.0149301	-0.0584363	0.0331213	0.0776801	sleep duration	EFO_0005271	Penalized regression (bigstatsr)	HapMap3 variants	40037	PGP000263	34995502	10.1016/j.ajhg.2021.11.008		European:100	European:37.5|African:25|East Asian:12.5|Greater Middle Eastern:12.5|South Asian:12.5	https://ftp.ebi.ac.uk/pub/databases/spot/pgs/scores/PGS001978/ScoringFiles/PGS001978.txt.gz
PGS002333	blood_HIGH_LIGHT_SCATTER_RETICULOCYTE_COUNT.BOLT-LMM	High Light Scatter Reticulocyte Count	0.0428944	0.00413846	3.58e-25	0.017633	0.00744075	0.0177981	0.0314706	0.0112382	0.00510522	0.0573943	0.0321205	0.0739625	reticulocyte count	EFO_0007986	BOLT-LMM		1109311	PGP000332	35393596	10.1038/s41588-022-01036-9	European:100		African:25|East Asian:25|European:25|South Asian:25	https://ftp.ebi.ac.uk/pub/databases/spot/pgs/scores/PGS002333/ScoringFiles/PGS002333.txt.gz
PGS000957	GBE_HC932	Essential (primary hypertension) (time-to-event)	0.0427657	0.00413215	4.21e-25	0.0216068	0.00752265	0.00407578	0.0381427	0.0112716	0.000714445	0.00365127	0.032267	0.909905	essential hypertension	MONDO_0001134	snpnet		11276	PGP000244	35324888	10.1371/journal.pgen.1010105		European:100	European:40|African:20|East Asian:20|South Asian:20	https://ftp.ebi.ac.uk/pub/databases/spot/pgs/scores/PGS000957/ScoringFiles/PGS000957.txt.gz
PGS002713	disease_RESPIRATORY_ENT.SBayesR	Respiratory and ear-nose-throat diseases	0.0422455	0.0041189	1.11e-24	0.013522	0.0074556	0.0697281	0.0345023	0.011476	0.002643	-0.0267113	0.0319682	0.403403	respiratory system disease	EFO_0000684	SBayesR		940620	PGP000332	35393596	10.1038/s41588-022-01036-9	European:100		African:25|East Asian:25|European:25|South Asian:25	https://ftp.ebi.ac.uk/pub/databases/spot/pgs/scores/PGS002713/ScoringFiles/PGS002713.txt.gz
PGS001074	GBE_BIN_FC30006164	Types of physical activity in last 4 weeks (other exercises)	-0.0421214	0.00411598	1.4e-24	-0.00765844	0.00755626	0.31081	-0.00580648	0.0113502	0.60895	-0.0207948	0.0321895	0.518273	physical activity measurement	EFO_0008002	snpnet		3846	PGP000244	35324888	10.1371/journal.pgen.1010105		European:100	European:40|African:20|East Asian:20|South Asian:20	https://ftp.ebi.ac.uk/pub/databases/spot/pgs/scores/PGS001074/ScoringFiles/PGS001074.txt.gz
PGS002329	biochemistry_HDLcholesterol.BOLT-LMM	HDL Cholesterol	-0.04217	0.00412426	1.53e-24	0.0005566	0.00742984	0.940283	-0.0193855	0.0112171	0.0839507	0.0832153	0.0329465	0.0115444	high density lipoprotein cholesterol measurement	EFO_0004612	BOLT-LMM		1109311	PGP000332	35393596	10.1038/s41588-022-01036-9	European:100		African:25|East Asian:25|European:25|South Asian:25	https://ftp.ebi.ac.uk/pub/databases/spot/pgs/scores/PGS002329/ScoringFiles/PGS002329.txt.gz
PGS002699	blood_HIGH_LIGHT_SCATTER_RETICULOCYTE_COUNT.SBayesR	High Light Scatter Reticulocyte Count	0.0422029	0.00413583	1.9e-24	0.0134475	0.00741123	0.0696035	0.0281079	0.0114476	0.0140742	0.0301161	0.0321078	0.348261	reticulocyte count	EFO_0007986	SBayesR		983680	PGP000332	35393596	10.1038/s41588-022-01036-9	European:100		African:25|East Asian:25|European:25|South Asian:25	https://ftp.ebi.ac.uk/pub/databases/spot/pgs/scores/PGS002699/ScoringFiles/PGS002699.txt.gz
PGS002538	cov_EDU_COLLEGE.P+T.1e-06	College education	-0.0420293	0.00412281	2.1e-24	0.000140015	0.00755136	0.985207	-0.0172344	0.0113022	0.127292	-0.0112023	0.0335022	0.738097	educational attainment	EFO_0011015	Pruning and Thresholding (P+T)	p < 1e-06	1136	PGP000332	35393596	10.1038/s41588-022-01036-9	European:100		African:25|East Asian:25|European:25|South Asian:25	https://ftp.ebi.ac.uk/pub/databases/spot/pgs/scores/PGS002538/ScoringFiles/PGS002538.txt.gz
PGS000674	snpnet.AST_ALT_ratio	AST to ALT ratio	-0.0418297	0.00410523	2.21e-24	-0.0272464	0.00742989	0.000245283	-0.036084	0.011439	0.00160791	0.0194809	0.0328805	0.553532	aspartate aminotransferase to alanine aminotransferase ratio	EFO_0010934	snpnet	1,080,968 variants as input (directly genotyped variants, imputed HLA allelotypes, and CNVs)	15548	PGP000128	33462484	10.1038/s41588-020-00757-z		European:100	European:40|African:20|East Asian:20|South Asian:20	https://ftp.ebi.ac.uk/pub/databases/spot/pgs/scores/PGS000674/ScoringFiles/PGS000674.txt.gz
PGS001006	GBE_BIN_FC1002306	Weight change compared with 1 year ago	0.0419771	0.00412257	2.38e-24	0.0115097	0.00747993	0.123867	0.038319	0.0113128	0.000706062	0.0274204	0.0326259	0.400657	self-reported trait|body weight	EFO_0009799|EFO_0004338	snpnet		2638	PGP000244	35324888	10.1371/journal.pgen.1010105		European:100	European:40|African:20|East Asian:20|South Asian:20	https://ftp.ebi.ac.uk/pub/databases/spot/pgs/scores/PGS001006/ScoringFiles/PGS001006.txt.gz
PGS001976	portability-PLR_log_reticulocyte	Reticulocyte count	0.0420047	0.00413573	3.1e-24	0.0143301	0.00743625	0.0539721	0.029399	0.0112702	0.00909207	0.0456675	0.0319671	0.153126	reticulocyte count	EFO_0007986	Penalized regression (bigstatsr)	HapMap3 variants	75033	PGP000263	34995502	10.1016/j.ajhg.2021.11.008		European:100	European:37.5|African:25|East Asian:12.5|Greater Middle Eastern:12.5|South Asian:12.5	https://ftp.ebi.ac.uk/pub/databases/spot/pgs/scores/PGS001976/ScoringFiles/PGS001976.txt.gz
PGS001935	portability-PLR_less_happy_with_health	General happiness with own health	0.0417035	0.004107	3.17e-24	0.00635782	0.00751142	0.397318	0.0219778	0.0113511	0.0528461	0.0777313	0.0324594	0.0166327	health satisfaction measurement	EFO_0009724	Penalized regression (bigstatsr)	HapMap3 variants	9070	PGP000263	34995502	10.1016/j.ajhg.2021.11.008		European:100	European:37.5|African:25|East Asian:12.5|Greater Middle Eastern:12.5|South Asian:12.5	https://ftp.ebi.ac.uk/pub/databases/spot/pgs/scores/PGS001935/ScoringFiles/PGS001935.txt.gz
PGS000844	VAT_Mass	Predicted visceral adipose tissue	0.0417962	0.00412516	3.98e-24	0.0141813	0.00745723	0.0572121	0.0477646	0.011291	2.33e-05	-0.0637322	0.0326408	0.0508748	visceral adipose tissue measurement	EFO_0004765	Genome-wide significant variants	r2=0.1, 250kb window	518	PGP000211	34737425	10.1038/s41588-021-00948-2	European:100		European:100	https://ftp.ebi.ac.uk/pub/databases/spot/pgs/scores/PGS000844/ScoringFiles/PGS000844.txt.gz
PGS002682	disease_CARDIOVASCULAR.SBayesR	Cardiovascular disease	0.041739	0.0041245	4.52e-24	0.0140898	0.00744789	0.0585201	0.0254905	0.0113283	0.0244386	0.0512862	0.0322664	0.111956	cardiovascular disease	EFO_0000319	SBayesR		972965	PGP000332	35393596	10.1038/s41588-022-01036-9	European:100		African:25|East Asian:25|European:25|South Asian:25	https://ftp.ebi.ac.uk/pub/databases/spot/pgs/scores/PGS002682/ScoringFiles/PGS002682.txt.gz
PGS002347	disease_RESPIRATORY_ENT.BOLT-LMM	Respiratory and ear-nose-throat diseases	0.0415649	0.00411612	5.63e-24	0.0155054	0.00745831	0.0376227	0.030172	0.0112186	0.00715689	0.0135484	0.0320051	0.672063	respiratory system disease	EFO_0000684	BOLT-LMM		1109311	PGP000332	35393596	10.1038/s41588-022-01036-9	European:100		African:25|East Asian:25|European:25|South Asian:25	https://ftp.ebi.ac.uk/pub/databases/spot/pgs/scores/PGS002347/ScoringFiles/PGS002347.txt.gz
PGS000707	HC225	Cholecystitis	0.0414556	0.00411725	7.59e-24	0.0117056	0.00745052	0.116155	0.0160029	0.0112884	0.156296	-0.0568594	0.0329306	0.0842314	Cholecystitis	HP_0001082	snpnet (multi-PRS)	Weighted combination of multiple biomarker PRS. 1,080,968 variants as input (directly genotyped variants, imputed HLA allelotypes, and CNVs)	183329	PGP000128	33462484	10.1038/s41588-020-00757-z		European:100	European:100	https://ftp.ebi.ac.uk/pub/databases/spot/pgs/scores/PGS000707/ScoringFiles/PGS000707.txt.gz
PGS001954	portability-PLR_log_HDL	HDL cholesterol	-0.0412217	0.00412028	1.46e-23	-0.00894388	0.00740692	0.227238	-0.0178885	0.0111771	0.109496	0.0651585	0.0331645	0.0494483	high density lipoprotein cholesterol measurement	EFO_0004612	Penalized regression (bigstatsr)	HapMap3 variants	85429	PGP000263	34995502	10.1016/j.ajhg.2021.11.008		European:100	European:37.5|African:25|East Asian:12.5|Greater Middle Eastern:12.5|South Asian:12.5	https://ftp.ebi.ac.uk/pub/databases/spot/pgs/scores/PGS001954/ScoringFiles/PGS001954.txt.gz
PGS000832	T2D-GRS	Type 2 diabetes	0.0410491	0.00411249	1.84e-23	0.0249727	0.00744244	0.000792373	0.0392928	0.0112829	0.000496724	0.0276869	0.0324014	0.392829	type 2 diabetes mellitus	MONDO_0005148	Genome-wide significant variants	MAF > 1%, or proxies (r2 > 0.8)	384	PGP000211	34737425	10.1038/s41588-021-00948-2	European:100		European:100	https://ftp.ebi.ac.uk/pub/databases/spot/pgs/scores/PGS000832/ScoringFiles/PGS000832.txt.gz
PGS002134	portability-ldpred2_FEV1	Forced expiratory volume in 1-second (FEV1), Best measure	-0.040994	0.00412333	2.73e-23	-0.0136888	0.007471	0.0669131	-0.00561719	0.0112656	0.618053	0.019855	0.0327138	0.543897	forced expiratory volume	EFO_0004314	LDpred2 (bigsnpr)	LDpred2-auto using HapMap3 variants	940003	PGP000263	34995502	10.1016/j.ajhg.2021.11.008		European:100	European:75|Greater Middle Eastern:25	https://ftp.ebi.ac.uk/pub/databases/spot/pgs/scores/PGS002134/ScoringFiles/PGS002134.txt.gz
PGS002164	portability-ldpred2_log_CRP	C-reactive protein	0.0407956	0.00411985	4.07e-23	0.00898257	0.00744349	0.227521	0.027782	0.0112595	0.0136086	-0.0294935	0.03276	0.367966	C-reactive protein measurement	EFO_0004458	LDpred2 (bigsnpr)	LDpred2-auto using HapMap3 variants	736345	PGP000263	34995502	10.1016/j.ajhg.2021.11.008		European:100	European:37.5|African:25|East Asian:12.5|Greater Middle Eastern:12.5|South Asian:12.5	https://ftp.ebi.ac.uk/pub/databases/spot/pgs/scores/PGS002164/ScoringFiles/PGS002164.txt.gz
PGS002194	portability-ldpred2_log_reticulocyte	Reticulocyte count	0.0409189	0.00413361	4.2e-23	0.0124578	0.00743051	0.0936264	0.0291849	0.0113629	0.0102156	0.0450046	0.0320659	0.160467	reticulocyte count	EFO_0007986	LDpred2 (bigsnpr)	LDpred2-auto using HapMap3 variants	773305	PGP000263	34995502	10.1016/j.ajhg.2021.11.008		European:100	European:37.5|African:25|East Asian:12.5|Greater Middle Eastern:12.5|South Asian:12.5	https://ftp.ebi.ac.uk/pub/databases/spot/pgs/scores/PGS002194/ScoringFiles/PGS002194.txt.gz
PGS002171	portability-ldpred2_log_HbA1c	Glycated haemoglobin (HbA1c)	0.0407076	0.00411588	4.58e-23	0.00964777	0.00751479	0.199198	0.0381069	0.0113017	0.00074679	-0.0689863	0.032025	0.031229	HbA1c measurement	EFO_0004541	LDpred2 (bigsnpr)	LDpred2-auto using HapMap3 variants	736730	PGP000263	34995502	10.1016/j.ajhg.2021.11.008		European:100	European:37.5|African:25|East Asian:12.5|Greater Middle Eastern:12.5|South Asian:12.5	https://ftp.ebi.ac.uk/pub/databases/spot/pgs/scores/PGS002171/ScoringFiles/PGS002171.txt.gz
PGS002638	disease_DIABETES_ANY_DIAGNOSED.PolyFun-pred	Diabetes (any type)	0.0407514	0.00412384	4.99e-23	0.0195029	0.00779607	0.0123622	0.0489422	0.0115265	2.18e-05	-0.0132855	0.0319192	0.677247	diabetes mellitus	EFO_0000400	PolyFun-pred		247386	PGP000332	35393596	10.1038/s41588-022-01036-9	European:100		African:25|East Asian:25|European:25|South Asian:25	https://ftp.ebi.ac.uk/pub/databases/spot/pgs/scores/PGS002638/ScoringFiles/PGS002638.txt.gz
PGS001052	GBE_INI1050	Time spend outdoors in summer	0.0406672	0.00412335	6.04e-23	0.0170879	0.0075528	0.0236687	0.0228985	0.0116162	0.0486956	0.004794	0.0328519	0.883978	time spent outdoors measurement	EFO_0600081	snpnet		5661	PGP000244	35324888	10.1371/journal.pgen.1010105		European:100	European:40|African:20|East Asian:20|South Asian:20	https://ftp.ebi.ac.uk/pub/databases/spot/pgs/scores/PGS001052/ScoringFiles/PGS001052.txt.gz
PGS001946	portability-PLR_log_CRP	C-reactive protein	0.0403748	0.00412015	1.13e-22	0.0139469	0.00744271	0.0609435	0.0261271	0.0113957	0.0218648	-0.0339799	0.0329109	0.301846	C-reactive protein measurement	EFO_0004458	Penalized regression (bigstatsr)	HapMap3 variants	71444	PGP000263	34995502	10.1016/j.ajhg.2021.11.008		European:100	European:37.5|African:25|East Asian:12.5|Greater Middle Eastern:12.5|South Asian:12.5	https://ftp.ebi.ac.uk/pub/databases/spot/pgs/scores/PGS001946/ScoringFiles/PGS001946.txt.gz
PGS002581	body_BMIz.P+T.5e-08	BMI	0.0401696	0.00412506	2.08e-22	0.0120291	0.00750353	0.108906	0.0391122	0.0114989	0.000670425	-0.0367626	0.0323984	0.256498	body mass index	EFO_0004340	Pruning and Thresholding (P+T)	p < 5e-08	2385	PGP000332	35393596	10.1038/s41588-022-01036-9	European:100		African:25|East Asian:25|European:25|South Asian:25	https://ftp.ebi.ac.uk/pub/databases/spot/pgs/scores/PGS002581/ScoringFiles/PGS002581.txt.gz
PGS001953	portability-PLR_log_HbA1c	Glycated haemoglobin (HbA1c)	0.0398501	0.00411473	3.5e-22	0.00795895	0.00757878	0.293644	0.033827	0.0113594	0.00290235	-0.0625955	0.0317815	0.0488889	HbA1c measurement	EFO_0004541	Penalized regression (bigstatsr)	HapMap3 variants	46566	PGP000263	34995502	10.1016/j.ajhg.2021.11.008		European:100	European:37.5|African:25|East Asian:12.5|Greater Middle Eastern:12.5|South Asian:12.5	https://ftp.ebi.ac.uk/pub/databases/spot/pgs/scores/PGS001953/ScoringFiles/PGS001953.txt.gz
PGS002357	blood_WHITE_COUNT.BOLT-LMM	White Blood Count	0.0400766	0.00414214	3.84e-22	-0.0022146	0.00744282	0.766048	0.0228196	0.0112137	0.0418528	-0.0777561	0.0330871	0.0187713	leukocyte count	EFO_0004308	BOLT-LMM		1109311	PGP000332	35393596	10.1038/s41588-022-01036-9	European:100		African:25|East Asian:25|European:25|South Asian:25	https://ftp.ebi.ac.uk/pub/databases/spot/pgs/scores/PGS002357/ScoringFiles/PGS002357.txt.gz
PGS001328	GBE_FH1220	Family history of diabetes	0.0396012	0.00411995	7.11e-22	0.019274	0.00744383	0.00961839	0.0506283	0.0112572	6.88e-06	0.00315912	0.0326854	0.923003	family history	EFO_0000493	snpnet		2515	PGP000244	35324888	10.1371/journal.pgen.1010105		European:100	European:40|African:20|East Asian:20|South Asian:20	https://ftp.ebi.ac.uk/pub/databases/spot/pgs/scores/PGS001328/ScoringFiles/PGS001328.txt.gz
PGS000668	snpnet.Alanine_aminotransferase	Alanine aminotransferase [U/L]	0.0388831	0.00411054	3.1e-21	0.0180354	0.00746238	0.0156561	0.0293847	0.0115728	0.0111134	0.0171543	0.0326717	0.599548	serum alanine aminotransferase measurement	EFO_0004735	snpnet	1,080,968 variants as input (directly genotyped variants, imputed HLA allelotypes, and CNVs)	12076	PGP000128	33462484	10.1038/s41588-020-00757-z		European:100	European:40|African:20|East Asian:20|South Asian:20	https://ftp.ebi.ac.uk/pub/databases/spot/pgs/scores/PGS000668/ScoringFiles/PGS000668.txt.gz
PGS001320	GBE_HC215	Hypertension	0.0389917	0.00412845	3.57e-21	0.0183071	0.00744074	0.0138785	0.0382029	0.0112181	0.000660484	0.0265768	0.0321124	0.407887	hypertension	EFO_0000537	snpnet		13791	PGP000244	35324888	10.1371/journal.pgen.1010105		European:100	European:40|African:20|East Asian:20|South Asian:20	https://ftp.ebi.ac.uk/pub/databases/spot/pgs/scores/PGS001320/ScoringFiles/PGS001320.txt.gz
PGS002335	disease_HYPERTENSION_DIAGNOSED.BOLT-LMM	Hypertension	0.0389558	0.00413141	4.13e-21	0.0165136	0.00742646	0.026174	0.019945	0.0114031	0.0802768	0.0310277	0.0321941	0.335162	hypertension	EFO_0000537	BOLT-LMM		1109311	PGP000332	35393596	10.1038/s41588-022-01036-9	European:100		African:25|East Asian:25|European:25|South Asian:25	https://ftp.ebi.ac.uk/pub/databases/spot/pgs/scores/PGS002335/ScoringFiles/PGS002335.txt.gz
PGS001918	portability-PLR_FEV1	Forced expiratory volume in 1-second (FEV1), Best measure	-0.0387157	0.00412484	6.23e-21	-0.0164598	0.00748031	0.0277772	-0.00526881	0.011231	0.638975	0.00655638	0.0325201	0.840222	forced expiratory volume	EFO_0004314	Penalized regression (bigstatsr)	HapMap3 variants	79136	PGP000263	34995502	10.1016/j.ajhg.2021.11.008		European:100	European:75|Greater Middle Eastern:25	https://ftp.ebi.ac.uk/pub/databases/spot/pgs/scores/PGS001918/ScoringFiles/PGS001918.txt.gz
PGS002697	biochemistry_HbA1c.SBayesR	HbA1c	0.0384596	0.00411158	8.44e-21	0.00616077	0.00751278	0.412194	0.0335816	0.0113328	0.00304428	-0.048465	0.0321638	0.131858	HbA1c measurement	EFO_0004541	SBayesR		989344	PGP000332	35393596	10.1038/s41588-022-01036-9	European:100		African:25|East Asian:25|European:25|South Asian:25	https://ftp.ebi.ac.uk/pub/databases/spot/pgs/scores/PGS002697/ScoringFiles/PGS002697.txt.gz
PGS001961	portability-PLR_log_impedance	Impedance of whole body	-0.038467	0.0041208	1.01e-20	-0.0268099	0.00751088	0.000357694	-0.0364567	0.0113651	0.00133763	0.0245176	0.0329078	0.456247	body composition measurement	EFO_0005106	Penalized regression (bigstatsr)	HapMap3 variants	119500	PGP000263	34995502	10.1016/j.ajhg.2021.11.008		European:100	European:37.5|African:25|East Asian:12.5|Greater Middle Eastern:12.5|South Asian:12.5	https://ftp.ebi.ac.uk/pub/databases/spot/pgs/scores/PGS001961/ScoringFiles/PGS001961.txt.gz
PGS002338	blood_LYMPHOCYTE_COUNT.BOLT-LMM	Lymphocyte Count	0.038731	0.00415186	1.07e-20	-0.00269445	0.00746651	0.718196	0.00717524	0.0112021	0.521831	-0.060903	0.0321498	0.0581781	lymphocyte count	EFO_0004587	BOLT-LMM		1109311	PGP000332	35393596	10.1038/s41588-022-01036-9	European:100		African:25|East Asian:25|European:25|South Asian:25	https://ftp.ebi.ac.uk/pub/databases/spot/pgs/scores/PGS002338/ScoringFiles/PGS002338.txt.gz
PGS002068	portability-ldpred2_562.1	Diverticulosis	0.0383591	0.00411575	1.16e-20	0.0188344	0.00745185	0.0114886	0.0336123	0.011265	0.0028472	-0.027022	0.032158	0.400747	Colonic diverticula	HP_0002253	LDpred2 (bigsnpr)	LDpred2-auto using HapMap3 variants	831212	PGP000263	34995502	10.1016/j.ajhg.2021.11.008		European:100	European:37.5|African:25|East Asian:12.5|Greater Middle Eastern:12.5|South Asian:12.5	https://ftp.ebi.ac.uk/pub/databases/spot/pgs/scores/PGS002068/ScoringFiles/PGS002068.txt.gz
PGS000141	Psypsy	Seen a psychiatrist for nerves, anxiety, tension or depression	0.0383455	0.00412185	1.37e-20	0.00880255	0.00771798	0.254068	0.0104497	0.0115993	0.367646	0.00426502	0.032354	0.895124	seeing a psychiatrist for nerves, anxiety, tension or depression, self-reported|depressive disorder	EFO_0009821|MONDO_0002050	LD-clumping and p-value thresholding (Ricopilli)	Clumping r2 < 0.1. Scores provided at a p-value threshold = 0.1 (LD-clumped summary statistics require to calculate the score at other threshold are linked in GWAS sample descriptions)	22728	PGP000068	32231276	10.1038/s41588-020-0594-5	European:100		European:100	https://ftp.ebi.ac.uk/pub/databases/spot/pgs/scores/PGS000141/ScoringFiles/PGS000141.txt.gz
PGS001237	GBE_INI3062	Lung function (FVC)	-0.0384188	0.00413088	1.4e-20	-0.0192621	0.00742178	0.00944952	-0.0253151	0.0112241	0.0241067	0.00831965	0.0325243	0.798107	vital capacity	EFO_0004312	snpnet		20921	PGP000244	35324888	10.1371/journal.pgen.1010105		European:100	European:40|African:20|East Asian:20|South Asian:20	https://ftp.ebi.ac.uk/pub/databases/spot/pgs/scores/PGS001237/ScoringFiles/PGS001237.txt.gz
PGS002179	portability-ldpred2_log_impedance	Impedance of whole body	-0.0382634	0.00411705	1.49e-20	-0.027956	0.00748436	0.000187522	-0.0402917	0.0112265	0.000331986	0.0148885	0.0325748	0.647631	body composition measurement	EFO_0005106	LDpred2 (bigsnpr)	LDpred2-auto using HapMap3 variants	978109	PGP000263	34995502	10.1016/j.ajhg.2021.11.008		European:100	European:37.5|African:25|East Asian:12.5|Greater Middle Eastern:12.5|South Asian:12.5	https://ftp.ebi.ac.uk/pub/databases/spot/pgs/scores/PGS002179/ScoringFiles/PGS002179.txt.gz
PGS001016	GBE_BIN1950	Sensitivity / hurt feelings	0.0381106	0.00410631	1.68e-20	0.00527896	0.00741809	0.476692	0.0278885	0.0118328	0.0184295	0.0326216	0.0320806	0.309218	feeling emotionally hurt measurement	EFO_0009599	snpnet		7922	PGP000244	35324888	10.1371/journal.pgen.1010105		European:100	European:40|African:20|East Asian:20|South Asian:20	https://ftp.ebi.ac.uk/pub/databases/spot/pgs/scores/PGS001016/ScoringFiles/PGS001016.txt.gz
PGS001396	GBE_QT_FC1002060	Frequency of unenthusiasm / disinterest in last 2 weeks	0.0381351	0.00411051	1.74e-20	0.0183755	0.00756362	0.0151212	0.0117257	0.0112945	0.299186	0.00396107	0.0327068	0.903605	emotional symptom measurement	EFO_0007803	snpnet		2431	PGP000244	35324888	10.1371/journal.pgen.1010105		European:100	European:40|African:20|East Asian:20|South Asian:20	https://ftp.ebi.ac.uk/pub/databases/spot/pgs/scores/PGS001396/ScoringFiles/PGS001396.txt.gz
PGS002331	biochemistry_HbA1c.BOLT-LMM	HbA1c	0.0381646	0.00411584	1.82e-20	0.0151683	0.00758454	0.0455109	0.0379025	0.0114956	0.000976761	-0.0723104	0.0323195	0.0252626	HbA1c measurement	EFO_0004541	BOLT-LMM		1109311	PGP000332	35393596	10.1038/s41588-022-01036-9	European:100		African:25|East Asian:25|European:25|South Asian:25	https://ftp.ebi.ac.uk/pub/databases/spot/pgs/scores/PGS002331/ScoringFiles/PGS002331.txt.gz
PGS002172	portability-ldpred2_log_HDL	HDL cholesterol	-0.0381537	0.00411645	1.89e-20	-0.00707757	0.00742109	0.34023	-0.0162914	0.0111788	0.145021	0.0623001	0.0327146	0.0568644	high density lipoprotein cholesterol measurement	EFO_0004612	LDpred2 (bigsnpr)	LDpred2-auto using HapMap3 variants	732902	PGP000263	34995502	10.1016/j.ajhg.2021.11.008		European:100	European:37.5|African:25|East Asian:12.5|Greater Middle Eastern:12.5|South Asian:12.5	https://ftp.ebi.ac.uk/pub/databases/spot/pgs/scores/PGS002172/ScoringFiles/PGS002172.txt.gz
PGS002217	portability-ldpred2_play_computer	Plays computer games	0.0381977	0.00412853	2.2e-20	0.00812503	0.00744815	0.275326	0.0305056	0.01154	0.00820631	-0.0427771	0.0323991	0.18673	lifestyle measurement	EFO_0010724	LDpred2 (bigsnpr)	LDpred2-auto using HapMap3 variants	938047	PGP000263	34995502	10.1016/j.ajhg.2021.11.008		European:100	European:37.5|African:25|East Asian:12.5|Greater Middle Eastern:12.5|South Asian:12.5	https://ftp.ebi.ac.uk/pub/databases/spot/pgs/scores/PGS002217/ScoringFiles/PGS002217.txt.gz
PGS002180	portability-ldpred2_log_leukocyte	White blood cell (leukocyte) count	0.0382263	0.0041411	2.68e-20	-0.00152418	0.00743906	0.837659	0.0180423	0.0111757	0.106436	-0.0787399	0.032372	0.0150013	leukocyte count	EFO_0004308	LDpred2 (bigsnpr)	LDpred2-auto using HapMap3 variants	846337	PGP000263	34995502	10.1016/j.ajhg.2021.11.008		European:100	European:37.5|African:25|East Asian:12.5|Greater Middle Eastern:12.5|South Asian:12.5	https://ftp.ebi.ac.uk/pub/databases/spot/pgs/scores/PGS002180/ScoringFiles/PGS002180.txt.gz
PGS002701	disease_HYPERTENSION_DIAGNOSED.SBayesR	Hypertension	0.0380024	0.0041272	3.33e-20	0.00919923	0.00744658	0.216696	0.0192653	0.0113227	0.0888539	0.0277287	0.0323459	0.391304	hypertension	EFO_0000537	SBayesR		973782	PGP000332	35393596	10.1038/s41588-022-01036-9	European:100		African:25|East Asian:25|European:25|South Asian:25	https://ftp.ebi.ac.uk/pub/databases/spot/pgs/scores/PGS002701/ScoringFiles/PGS002701.txt.gz
PGS002671	disease_T2D.PolyFun-pred	Type 2 diabetes	0.0378497	0.00412155	4.18e-20	0.012847	0.00776901	0.0982042	0.0464438	0.0116058	6.29e-05	-0.032471	0.0319406	0.30934	type 2 diabetes mellitus	MONDO_0005148	PolyFun-pred		258382	PGP000332	35393596	10.1038/s41588-022-01036-9	European:100		African:25|East Asian:25|European:25|South Asian:25	https://ftp.ebi.ac.uk/pub/databases/spot/pgs/scores/PGS002671/ScoringFiles/PGS002671.txt.gz
PGS000808	GRS582_T2Dhis	Type 2 diabetes	0.0377792	0.00411654	4.42e-20	0.0222358	0.00780587	0.00439114	0.0407982	0.0115695	0.00042134	0.0336645	0.0317901	0.289618	type 2 diabetes mellitus	MONDO_0005148	Genome-wide significant variants	NR	582	PGP000193	34604815	10.1016/j.xhgg.2021.100029	Hispanic or Latin American:100		Hispanic or Latin American:100	https://ftp.ebi.ac.uk/pub/databases/spot/pgs/scores/PGS000808/ScoringFiles/PGS000808.txt.gz
PGS000868	T2D_221	Type II diabetes	0.0377625	0.00411553	4.49e-20	0.018047	0.00744809	0.0153915	0.0484312	0.0112312	1.62e-05	-0.0251044	0.0320423	0.433347	type 2 diabetes mellitus	MONDO_0005148	Genome-wide significant variants	p < 5e-8	221	PGP000214	31697830	10.1210/clinem/dgz102	European:100		Not Reported:100	https://ftp.ebi.ac.uk/pub/databases/spot/pgs/scores/PGS000868/ScoringFiles/PGS000868.txt.gz
PGS001850	portability-PLR_496	Chronic airway obstruction	0.037732	0.00411523	4.78e-20	4.43e-05	0.00742265	0.995233	0.00504333	0.0112538	0.654049	-0.0230526	0.0325858	0.479291	chronic obstructive pulmonary disease	EFO_0000341	Penalized regression (bigstatsr)	HapMap3 variants	7347	PGP000263	34995502	10.1016/j.ajhg.2021.11.008		European:100	European:37.5|African:25|East Asian:12.5|Greater Middle Eastern:12.5|South Asian:12.5	https://ftp.ebi.ac.uk/pub/databases/spot/pgs/scores/PGS001850/ScoringFiles/PGS001850.txt.gz
PGS000337	MetaPRS_CAD	Coronary artery disease	0.0378355	0.00413674	5.9e-20	-0.000668189	0.0075476	0.929455	0.0150262	0.0113669	0.186193	0.0188199	0.0323944	0.561265	coronary artery disease	EFO_0001645	P-value thresholding	p < 5e-2, r2 < 0.8	75028	PGP000104	33020668	10.1038/s41588-020-0705-3	Not Reported:45.5|East Asian:27.5|European:21.6|South Asian:3.9|Hispanic or Latin American:0.6|African:0.5|Greater Middle Eastern:0.3		East Asian:100	https://ftp.ebi.ac.uk/pub/databases/spot/pgs/scores/PGS000337/ScoringFiles/PGS000337.txt.gz
PGS001401	GBE_QT_FC1004548	Health satisfaction	0.037498	0.00412838	1.06e-19	-0.00272057	0.00741766	0.713791	0.0268592	0.0112541	0.0170047	0.0250297	0.032448	0.440482	health satisfaction measurement	EFO_0009724	snpnet		1814	PGP000244	35324888	10.1371/journal.pgen.1010105		European:100	European:40|African:20|East Asian:20|South Asian:20	https://ftp.ebi.ac.uk/pub/databases/spot/pgs/scores/PGS001401/ScoringFiles/PGS001401.txt.gz
PGS001236	GBE_INI3063	Lung function (FEV1)	-0.0374343	0.00413059	1.27e-19	-0.0168108	0.00742434	0.023557	-0.018415	0.0112174	0.100663	0.00860153	0.0325058	0.791306	forced expiratory volume	EFO_0004314	snpnet		17732	PGP000244	35324888	10.1371/journal.pgen.1010105		European:100	European:40|African:20|East Asian:20|South Asian:20	https://ftp.ebi.ac.uk/pub/databases/spot/pgs/scores/PGS001236/ScoringFiles/PGS001236.txt.gz
PGS002112	portability-ldpred2_depression_feelings	Recent feelings of depression	0.0371887	0.00411171	1.5e-19	0.0161402	0.00743745	0.0299977	0.0482622	0.011189	1.61e-05	0.057191	0.0323379	0.0769697	depressive symptom measurement	EFO_0007006	LDpred2 (bigsnpr)	LDpred2-auto using HapMap3 variants	748601	PGP000263	34995502	10.1016/j.ajhg.2021.11.008		European:100	European:37.5|African:25|East Asian:12.5|Greater Middle Eastern:12.5|South Asian:12.5	https://ftp.ebi.ac.uk/pub/databases/spot/pgs/scores/PGS002112/ScoringFiles/PGS002112.txt.gz
PGS002094	portability-ldpred2_740	Osteoarthrosis	0.0370705	0.00411811	2.22e-19	0.0170499	0.0074255	0.0216687	0.00639134	0.0115055	0.578552	-0.00769355	0.031947	0.809693	osteoarthritis	MONDO_0005178	LDpred2 (bigsnpr)	LDpred2-auto using HapMap3 variants	827887	PGP000263	34995502	10.1016/j.ajhg.2021.11.008		European:100	European:37.5|African:25|East Asian:12.5|Greater Middle Eastern:12.5|South Asian:12.5	https://ftp.ebi.ac.uk/pub/databases/spot/pgs/scores/PGS002094/ScoringFiles/PGS002094.txt.gz
PGS000193	MDD_0.001_Coleman_2020	Major depression	0.03704	0.00411537	2.25e-19	0.012266	0.00767405	0.10996	0.0126373	0.0114003	0.267645	0.0281861	0.0327609	0.389592	major depressive disorder	MONDO_0002009	PRSice	PRSice 2.1.0.beta; pThreshold = 0.001;--clump-kb 250;--clump-p 1; --clump-r2 0.1;--info-base INFO,0.9;--model add;--stat OR; Effect allele is A1	1138	PGS000080	31969693	10.1038/s41380-019-0546-6	European:100		European:100	https://ftp.ebi.ac.uk/pub/databases/spot/pgs/scores/PGS000193/ScoringFiles/PGS000193.txt.gz
PGS002312	disease_AID_ALL.BOLT-LMM	Autoimmune disease	0.0374831	0.00416492	2.26e-19	0.0138378	0.00745106	0.063289	0.0271308	0.0111932	0.0153563	0.0278375	0.0321364	0.386365	autoimmune disease	EFO_0005140	BOLT-LMM		1109311	PGP000332	35393596	10.1038/s41588-022-01036-9	European:100		African:25|East Asian:25|European:25|South Asian:25	https://ftp.ebi.ac.uk/pub/databases/spot/pgs/scores/PGS002312/ScoringFiles/PGS002312.txt.gz
PGS002489	cov_EDU_COLLEGE.P+T.0.01	College education	-0.0386227	0.0042976	2.54e-19	0.00959431	0.00819708	0.241818	-0.0117395	0.0188689	0.533837	0.00799794	0.0315756	0.80004	educational attainment	EFO_0011015	Pruning and Thresholding (P+T)	p < 0.01	126911	PGP000332	35393596	10.1038/s41588-022-01036-9	European:100		African:25|East Asian:25|European:25|South Asian:25	https://ftp.ebi.ac.uk/pub/databases/spot/pgs/scores/PGS002489/ScoringFiles/PGS002489.txt.gz
PGS001962	portability-PLR_log_leukocyte	White blood cell (leukocyte) count	0.0372562	0.00414571	2.55e-19	-0.00140277	0.00744541	0.850557	0.0158914	0.0112387	0.157366	-0.0776406	0.0325386	0.0170278	leukocyte count	EFO_0004308	Penalized regression (bigstatsr)	HapMap3 variants	80228	PGP000263	34995502	10.1016/j.ajhg.2021.11.008		European:100	European:37.5|African:25|East Asian:12.5|Greater Middle Eastern:12.5|South Asian:12.5	https://ftp.ebi.ac.uk/pub/databases/spot/pgs/scores/PGS001962/ScoringFiles/PGS001962.txt.gz
PGS000748	PRS_DE	Coronary artery disease	0.0376625	0.00419115	2.56e-19	-0.0102031	0.0074635	0.171606	-2.2e-05	0.0113266	0.99845	0.0167695	0.0321399	0.601834	coronary artery disease	EFO_0001645	Genome-wide significant variants	p=0.97	3423987	PGP000152	33170024	10.1161/circgen.120.002932	European:75.3|South Asian:13.6|East Asian:6|Hispanic or Latin American:2.2|African:1.7|Greater Middle Eastern:1.2	European:100	European:100	https://ftp.ebi.ac.uk/pub/databases/spot/pgs/scores/PGS000748/ScoringFiles/PGS000748.txt.gz
PGS001964	portability-PLR_log_log_gammaGT	Gamma glutamyltransferase	0.036873	0.00411941	3.52e-19	0.00420581	0.00745398	0.572593	0.0101718	0.0114188	0.373041	-0.0310709	0.0324545	0.338382	serum gamma-glutamyl transferase measurement	EFO_0004532	Penalized regression (bigstatsr)	HapMap3 variants	76069	PGP000263	34995502	10.1016/j.ajhg.2021.11.008		European:100	European:37.5|African:25|East Asian:12.5|Greater Middle Eastern:12.5|South Asian:12.5	https://ftp.ebi.ac.uk/pub/databases/spot/pgs/scores/PGS001964/ScoringFiles/PGS001964.txt.gz
PGS002665	cov_SMOKING_STATUS.PolyFun-pred	Smoking status	0.0369644	0.00413266	3.74e-19	0.00680587	0.00752089	0.365503	-0.00112849	0.0112803	0.920312	-0.0430725	0.0322797	0.182088	smoking status measurement	EFO_0006527	PolyFun-pred		340836	PGP000332	35393596	10.1038/s41588-022-01036-9	European:100		African:25|East Asian:25|European:25|South Asian:25	https://ftp.ebi.ac.uk/pub/databases/spot/pgs/scores/PGS002665/ScoringFiles/PGS002665.txt.gz
PGS001156	GBE_INI23109	Impedance (right arm)	-0.0367157	0.00411941	4.97e-19	-0.0294413	0.00742408	7.32e-05	-0.0439492	0.0112534	9.41e-05	-0.0178735	0.0326258	0.583805	body composition measurement	EFO_0005106	snpnet		30140	PGP000244	35324888	10.1371/journal.pgen.1010105		European:100	European:40|African:20|East Asian:20|South Asian:20	https://ftp.ebi.ac.uk/pub/databases/spot/pgs/scores/PGS001156/ScoringFiles/PGS001156.txt.gz
PGS002170	portability-ldpred2_log_glucose	Glucose	0.0365927	0.00411505	5.98e-19	-0.00377967	0.00744185	0.611528	0.0190318	0.0114232	0.0957015	-0.0105681	0.0325564	0.745477	glucose measurement	EFO_0004468	LDpred2 (bigsnpr)	LDpred2-auto using HapMap3 variants	602241	PGP000263	34995502	10.1016/j.ajhg.2021.11.008		European:100	European:37.5|African:25|East Asian:12.5|Greater Middle Eastern:12.5|South Asian:12.5	https://ftp.ebi.ac.uk/pub/databases/spot/pgs/scores/PGS002170/ScoringFiles/PGS002170.txt.gz
PGS002723	blood_WHITE_COUNT.SBayesR	White Blood Count	0.0367934	0.00414063	6.34e-19	-0.00495014	0.00746556	0.50729	0.0253636	0.0112057	0.0236079	-0.0834849	0.0326704	0.0106076	leukocyte count	EFO_0004308	SBayesR		983751	PGP000332	35393596	10.1038/s41588-022-01036-9	European:100		African:25|East Asian:25|European:25|South Asian:25	https://ftp.ebi.ac.uk/pub/databases/spot/pgs/scores/PGS002723/ScoringFiles/PGS002723.txt.gz
PGS002104	portability-ldpred2_bad_hearing	Hearing difficulty/problems	0.0363666	0.00410091	7.45e-19	0.0202304	0.00741529	0.00636821	0.0153362	0.0112007	0.17093	0.025762	0.0324883	0.4278	hearing disorder	MONDO_0021945	LDpred2 (bigsnpr)	LDpred2-auto using HapMap3 variants	869179	PGP000263	34995502	10.1016/j.ajhg.2021.11.008		European:100	European:37.5|African:25|East Asian:12.5|Greater Middle Eastern:12.5|South Asian:12.5	https://ftp.ebi.ac.uk/pub/databases/spot/pgs/scores/PGS002104/ScoringFiles/PGS002104.txt.gz
PGS002007	portability-PLR_sodium_urine	Sodium in urine	0.0365584	0.00413051	8.69e-19	0.00958119	0.007478	0.200106	0.0199945	0.0123999	0.106858	0.0113633	0.0324131	0.725906	sodium measurement	EFO_0009282	Penalized regression (bigstatsr)	HapMap3 variants	37568	PGP000263	34995502	10.1016/j.ajhg.2021.11.008		European:100	European:37.5|African:25|East Asian:12.5|Greater Middle Eastern:12.5|South Asian:12.5	https://ftp.ebi.ac.uk/pub/databases/spot/pgs/scores/PGS002007/ScoringFiles/PGS002007.txt.gz
PGS000705	HC188	Gallstones	0.0363631	0.00411444	9.75e-19	0.0109754	0.00744579	0.140472	0.0111536	0.0113449	0.325542	-0.0443039	0.0331192	0.180991	gallstones	EFO_0004210	snpnet (multi-PRS)	Weighted combination of multiple biomarker PRS. 1,080,968 variants as input (directly genotyped variants, imputed HLA allelotypes, and CNVs)	183458	PGP000128	33462484	10.1038/s41588-020-00757-z		European:100	European:100	https://ftp.ebi.ac.uk/pub/databases/spot/pgs/scores/PGS000705/ScoringFiles/PGS000705.txt.gz
PGS002146	portability-ldpred2_height	Standing height	-0.0363875	0.00414238	1.57e-18	-0.0286573	0.00745902	0.000122053	-0.00871725	0.0114642	0.447021	-0.00602668	0.0332719	0.856262	body height	EFO_0004339	LDpred2 (bigsnpr)	LDpred2-auto using HapMap3 variants	922538	PGP000263	34995502	10.1016/j.ajhg.2021.11.008		European:100	European:37.5|African:25|East Asian:12.5|Greater Middle Eastern:12.5|South Asian:12.5	https://ftp.ebi.ac.uk/pub/databases/spot/pgs/scores/PGS002146/ScoringFiles/PGS002146.txt.gz
PGS002225	portability-ldpred2_snoring	Snoring	0.0360854	0.0041114	1.68e-18	0.0156681	0.00759918	0.0392256	0.0307841	0.0113694	0.00677634	-0.0284993	0.0325106	0.380695	snoring measurement	EFO_0008341	LDpred2 (bigsnpr)	LDpred2-auto using HapMap3 variants	913306	PGP000263	34995502	10.1016/j.ajhg.2021.11.008		European:100	European:37.5|African:25|East Asian:12.5|Greater Middle Eastern:12.5|South Asian:12.5	https://ftp.ebi.ac.uk/pub/databases/spot/pgs/scores/PGS002225/ScoringFiles/PGS002225.txt.gz
PGS001999	portability-PLR_play_computer	Plays computer games	0.0359856	0.00412579	2.73e-18	0.00690535	0.00742469	0.352344	0.0250461	0.0111747	0.0250051	-0.017123	0.0323472	0.596562	lifestyle measurement	EFO_0010724	Penalized regression (bigstatsr)	HapMap3 variants	50215	PGP000263	34995502	10.1016/j.ajhg.2021.11.008		European:100	European:37.5|African:25|East Asian:12.5|Greater Middle Eastern:12.5|South Asian:12.5	https://ftp.ebi.ac.uk/pub/databases/spot/pgs/scores/PGS001999/ScoringFiles/PGS001999.txt.gz
PGS000747	PRS_EB	Coronary artery disease	0.0379623	0.0043573	2.98e-18	-0.01305	0.00829981	0.115875	0.0095445	0.0158711	0.54759	0.0303979	0.0323067	0.346748	coronary artery disease	EFO_0001645	LD clumping	p=0.39, r^2=0.45	375822	PGP000152	33170024	10.1161/circgen.120.002932	European:75.3|South Asian:13.6|East Asian:6|Hispanic or Latin American:2.2|African:1.7|Greater Middle Eastern:1.2	European:100	European:100	https://ftp.ebi.ac.uk/pub/databases/spot/pgs/scores/PGS000747/ScoringFiles/PGS000747.txt.gz
PGS002695	biochemistry_HDLcholesterol.SBayesR	HDL Cholesterol	-0.0358276	0.00411647	3.22e-18	0.00312068	0.0074233	0.6742	-0.0122385	0.011216	0.275201	0.0710216	0.0329777	0.0312697	high density lipoprotein cholesterol measurement	EFO_0004612	SBayesR		971682	PGP000332	35393596	10.1038/s41588-022-01036-9	European:100		African:25|East Asian:25|European:25|South Asian:25	https://ftp.ebi.ac.uk/pub/databases/spot/pgs/scores/PGS002695/ScoringFiles/PGS002695.txt.gz
PGS001229	GBE_INI50	Standing height	-0.0362785	0.00417299	3.51e-18	-0.0235337	0.00744219	0.00156585	-0.0057914	0.0114197	0.612056	0.0112078	0.033215	0.735791	body height	EFO_0004339	snpnet		51209	PGP000244	35324888	10.1371/journal.pgen.1010105		European:100	European:40|African:20|East Asian:20|South Asian:20	https://ftp.ebi.ac.uk/pub/databases/spot/pgs/scores/PGS001229/ScoringFiles/PGS001229.txt.gz
PGS002677	disease_ASTHMA_DIAGNOSED.SBayesR	Asthma	0.0354343	0.00411502	7.24e-18	0.0146773	0.0074607	0.0491509	0.0317524	0.0112414	0.00473411	-0.0210834	0.0321326	0.511735	asthma	MONDO_0004979	SBayesR		934369	PGP000332	35393596	10.1038/s41588-022-01036-9	European:100		African:25|East Asian:25|European:25|South Asian:25	https://ftp.ebi.ac.uk/pub/databases/spot/pgs/scores/PGS002677/ScoringFiles/PGS002677.txt.gz
PGS000762	PRS_HD	Hearing difficulties	0.0353735	0.00410976	7.49e-18	0.0143144	0.00747247	0.0554134	0.0232622	0.0113003	0.0395373	0.0360123	0.0324729	0.267433	age-related hearing impairment	EFO_0005782	PRSice	INFO: 0.9, MAF: 0.01, clump-r2: 0.1, pÃ¢â€°Â¤ 0.48; software version = 2.1.3.beta	100325	PGP000165	32203203	10.1038/s41431-020-0603-2	European:100		European:100	https://ftp.ebi.ac.uk/pub/databases/spot/pgs/scores/PGS000762/ScoringFiles/PGS000762.txt.gz
PGS001929	portability-PLR_height	Standing height	-0.0357345	0.00415808	8.4e-18	-0.019684	0.00741386	0.00793032	-0.0129999	0.0113484	0.251994	-0.0241375	0.0336647	0.473376	body height	EFO_0004339	Penalized regression (bigstatsr)	HapMap3 variants	156514	PGP000263	34995502	10.1016/j.ajhg.2021.11.008		European:100	European:37.5|African:25|East Asian:12.5|Greater Middle Eastern:12.5|South Asian:12.5	https://ftp.ebi.ac.uk/pub/databases/spot/pgs/scores/PGS001929/ScoringFiles/PGS001929.txt.gz
PGS002641	disease_ENDOCRINE_DIABETES.PolyFun-pred	Endocrine and diabetes diseases	0.0354258	0.00412894	9.5e-18	0.0146521	0.00806328	0.0691966	0.0373227	0.0117806	0.00153412	0.00856351	0.0320162	0.789104	endocrine system disease|diabetes mellitus	EFO_0001379|EFO_0000400	PolyFun-pred		256678	PGP000332	35393596	10.1038/s41588-022-01036-9	European:100		African:25|East Asian:25|European:25|South Asian:25	https://ftp.ebi.ac.uk/pub/databases/spot/pgs/scores/PGS002641/ScoringFiles/PGS002641.txt.gz
PGS001154	GBE_INI23110	Impedance (left arm)	-0.0353764	0.00412327	9.51e-18	-0.0310822	0.00741528	2.77e-05	-0.0432252	0.0112889	0.000128674	0.00964485	0.0324711	0.766444	body composition measurement	EFO_0005106	snpnet		26740	PGP000244	35324888	10.1371/journal.pgen.1010105		European:100	European:40|African:20|East Asian:20|South Asian:20	https://ftp.ebi.ac.uk/pub/databases/spot/pgs/scores/PGS001154/ScoringFiles/PGS001154.txt.gz
PGS001979	portability-PLR_log_triglycerides	Triglycerides	0.0351686	0.00411931	1.37e-17	-0.0105476	0.00741817	0.155068	0.0348832	0.0113854	0.00218502	-0.0376466	0.0321789	0.242035	triglyceride measurement	EFO_0004530	Penalized regression (bigstatsr)	HapMap3 variants	71203	PGP000263	34995502	10.1016/j.ajhg.2021.11.008		European:100	European:37.5|African:25|East Asian:12.5|Greater Middle Eastern:12.5|South Asian:12.5	https://ftp.ebi.ac.uk/pub/databases/spot/pgs/scores/PGS001979/ScoringFiles/PGS001979.txt.gz
PGS002143	portability-ldpred2_hand_grip_strength	Hand grip strength (mean of both)	-0.0351316	0.00412066	1.52e-17	-0.0162597	0.00742643	0.0285655	-0.0191096	0.0112676	0.0898897	-0.00905998	0.0328511	0.78271	grip strength measurement	EFO_0006941	LDpred2 (bigsnpr)	LDpred2-auto using HapMap3 variants	966283	PGP000263	34995502	10.1016/j.ajhg.2021.11.008		European:100	European:37.5|African:25|East Asian:12.5|Greater Middle Eastern:12.5|South Asian:12.5	https://ftp.ebi.ac.uk/pub/databases/spot/pgs/scores/PGS002143/ScoringFiles/PGS002143.txt.gz
PGS000020	dGRS1000	Type 2 diabetes	0.0364923	0.00430886	2.47e-17	0.0229643	0.00878477	0.00894603	0.0408049	0.0142314	0.00414063	0.0384797	0.0324785	0.236107	type 2 diabetes mellitus	MONDO_0005148	Pruning and Thresholding (P+T)	P < 0.05, r2 < 0.05, betas are weighted by the probability that they are in the top 1000 signals	7502	PGP000010	27513194	10.1038/gim.2016.103	European:100		European:100	https://ftp.ebi.ac.uk/pub/databases/spot/pgs/scores/PGS000020/ScoringFiles/PGS000020.txt.gz
PGS002332	body_HEIGHTz.BOLT-LMM	Height	-0.0350514	0.00416071	3.63e-17	-0.02433	0.00741343	0.00103119	-0.00911634	0.0113039	0.419966	-0.0264623	0.0335558	0.430343	body height	EFO_0004339	BOLT-LMM		1109311	PGP000332	35393596	10.1038/s41588-022-01036-9	European:100		African:25|East Asian:25|European:25|South Asian:25	https://ftp.ebi.ac.uk/pub/databases/spot/pgs/scores/PGS002332/ScoringFiles/PGS002332.txt.gz
PGS000806	GRS582_T2Dafr	Type 2 diabetes	0.0346402	0.0041159	3.89e-17	0.0326892	0.00811149	5.58e-05	0.0351832	0.0118434	0.00297119	-0.00884376	0.0317798	0.780795	type 2 diabetes mellitus	MONDO_0005148	Genome-wide significant variants	NR	582	PGP000193	34604815	10.1016/j.xhgg.2021.100029	African:100		African:100	https://ftp.ebi.ac.uk/pub/databases/spot/pgs/scores/PGS000806/ScoringFiles/PGS000806.txt.gz
PGS002704	blood_LYMPHOCYTE_COUNT.SBayesR	Lymphocyte Count	0.034723	0.00415347	6.27e-17	0.00431145	0.00753549	0.567219	0.00827698	0.0112469	0.46177	-0.0725783	0.032217	0.0242721	lymphocyte count	EFO_0004587	SBayesR		983350	PGP000332	35393596	10.1038/s41588-022-01036-9	European:100		African:25|East Asian:25|European:25|South Asian:25	https://ftp.ebi.ac.uk/pub/databases/spot/pgs/scores/PGS002704/ScoringFiles/PGS002704.txt.gz
PGS002311	disease_ASTHMA_DIAGNOSED.BOLT-LMM	Asthma	0.0340342	0.00411623	1.36e-16	0.0131921	0.00749528	0.0783976	0.0286289	0.0112328	0.0108128	0.0262064	0.0320442	0.413459	asthma	MONDO_0004979	BOLT-LMM		1109311	PGP000332	35393596	10.1038/s41588-022-01036-9	European:100		African:25|East Asian:25|European:25|South Asian:25	https://ftp.ebi.ac.uk/pub/databases/spot/pgs/scores/PGS002311/ScoringFiles/PGS002311.txt.gz
PGS002328	biochemistry_Glucose.BOLT-LMM	Glucose	0.0338218	0.00411252	1.97e-16	0.00421089	0.00746296	0.572592	0.00620427	0.011685	0.595446	-0.00138244	0.0322017	0.965757	glucose measurement	EFO_0004468	BOLT-LMM		1109311	PGP000332	35393596	10.1038/s41588-022-01036-9	European:100		African:25|East Asian:25|European:25|South Asian:25	https://ftp.ebi.ac.uk/pub/databases/spot/pgs/scores/PGS002328/ScoringFiles/PGS002328.txt.gz
PGS001965	portability-PLR_log_lymphocyte	Lymphocyte count	0.0341303	0.00415145	2.01e-16	0.00813861	0.00744873	0.274562	0.00169241	0.0111734	0.879606	-0.0709975	0.0332229	0.0325974	lymphocyte count	EFO_0004587	Penalized regression (bigstatsr)	HapMap3 variants	76535	PGP000263	34995502	10.1016/j.ajhg.2021.11.008		European:100	European:37.5|African:25|East Asian:12.5|Greater Middle Eastern:12.5|South Asian:12.5	https://ftp.ebi.ac.uk/pub/databases/spot/pgs/scores/PGS001965/ScoringFiles/PGS001965.txt.gz
PGS001335	GBE_BIN_FC4006150	Vascular/heart problems diagnosed by doctor High BP	0.0338628	0.00412102	2.08e-16	0.011792	0.00742802	0.112399	0.0329819	0.0112219	0.0032921	0.0239649	0.0321599	0.456164	cardiovascular disease	EFO_0000319	snpnet		14076	PGP000244	35324888	10.1371/journal.pgen.1010105		European:100	European:40|African:20|East Asian:20|South Asian:20	https://ftp.ebi.ac.uk/pub/databases/spot/pgs/scores/PGS001335/ScoringFiles/PGS001335.txt.gz
PGS000758	LASSO_Height	Adult standing height	-0.035784	0.00436284	2.36e-16	-0.0190001	0.00782126	0.0151283	-0.0140085	0.0130887	0.284496	-0.0181849	0.0341407	0.594278	body height	EFO_0004339	LASSO performed on P+T candidate SNPs	R^2 < 0.2, p < 5e-2, optimal ÃŽÂ» = 1.34e-3	33938	PGP000163	33788949	10.1210/clinem/dgab215	European:100	European:100	European:100	https://ftp.ebi.ac.uk/pub/databases/spot/pgs/scores/PGS000758/ScoringFiles/PGS000758.txt.gz
PGS002182	portability-ldpred2_log_log_gammaGT	Gamma glutamyltransferase	0.0335372	0.00411934	3.91e-16	-0.00306114	0.00746301	0.681678	0.00712144	0.0113259	0.529497	-0.0285927	0.0324159	0.377747	serum gamma-glutamyl transferase measurement	EFO_0004532	LDpred2 (bigsnpr)	LDpred2-auto using HapMap3 variants	713481	PGP000263	34995502	10.1016/j.ajhg.2021.11.008		European:100	European:37.5|African:25|East Asian:12.5|Greater Middle Eastern:12.5|South Asian:12.5	https://ftp.ebi.ac.uk/pub/databases/spot/pgs/scores/PGS002182/ScoringFiles/PGS002182.txt.gz
PGS002694	biochemistry_Glucose.SBayesR	Glucose	0.0334725	0.00411376	4.06e-16	0.00313327	0.00743568	0.673475	0.00102285	0.0114801	0.929005	0.0112084	0.0322976	0.728565	glucose measurement	EFO_0004468	SBayesR		969640	PGP000332	35393596	10.1038/s41588-022-01036-9	European:100		African:25|East Asian:25|European:25|South Asian:25	https://ftp.ebi.ac.uk/pub/databases/spot/pgs/scores/PGS002694/ScoringFiles/PGS002694.txt.gz
PGS001406	GBE_INI30300	High light scatter reticulocyte count	0.0336238	0.00413886	4.51e-16	0.0179725	0.00742404	0.0154842	0.0277492	0.0112168	0.0133651	0.0239089	0.0321836	0.457547	reticulocyte measurement	EFO_0010700	snpnet		15856	PGP000244	35324888	10.1371/journal.pgen.1010105		European:100	European:40|African:20|East Asian:20|South Asian:20	https://ftp.ebi.ac.uk/pub/databases/spot/pgs/scores/PGS001406/ScoringFiles/PGS001406.txt.gz
PGS002353	biochemistry_Triglycerides.BOLT-LMM	Triglycerides	0.0332759	0.00411626	6.27e-16	-0.01178	0.00741587	0.112178	0.034149	0.0112	0.00229591	-0.0229581	0.0322466	0.476494	triglyceride measurement	EFO_0004530	BOLT-LMM		1109311	PGP000332	35393596	10.1038/s41588-022-01036-9	European:100		African:25|East Asian:25|European:25|South Asian:25	https://ftp.ebi.ac.uk/pub/databases/spot/pgs/scores/PGS002353/ScoringFiles/PGS002353.txt.gz
PGS001977	portability-PLR_log_SHBG	Sex hormone binding globulin (SHBG)	-0.0330943	0.00411237	8.45e-16	-0.00500135	0.00744667	0.501824	-0.0335756	0.0113592	0.00311858	0.0356055	0.0324369	0.272342	sex hormone-binding globulin measurement	EFO_0004696	Penalized regression (bigstatsr)	HapMap3 variants	51427	PGP000263	34995502	10.1016/j.ajhg.2021.11.008		European:100	European:37.5|African:25|East Asian:12.5|Greater Middle Eastern:12.5|South Asian:12.5	https://ftp.ebi.ac.uk/pub/databases/spot/pgs/scores/PGS001977/ScoringFiles/PGS001977.txt.gz
PGS000749	PRS_COMBINED	Coronary artery disease	0.0335381	0.00417603	9.66e-16	-0.00914556	0.00746403	0.220468	0.00074051	0.0112683	0.947604	0.0377806	0.0323606	0.243014	coronary artery disease	EFO_0001645	Genome-wide significant variants	p=0.27	1056021	PGP000152	33170024	10.1161/circgen.120.002932	European:75.3|South Asian:13.6|East Asian:6|Hispanic or Latin American:2.2|African:1.7|Greater Middle Eastern:1.2	European:100	European:100	https://ftp.ebi.ac.uk/pub/databases/spot/pgs/scores/PGS000749/ScoringFiles/PGS000749.txt.gz
PGS001952	portability-PLR_log_glucose	Glucose	0.0327863	0.00411314	1.57e-15	-0.00605574	0.00744968	0.416284	0.0129304	0.0113675	0.255334	-0.0201671	0.0324524	0.534314	glucose measurement	EFO_0004468	Penalized regression (bigstatsr)	HapMap3 variants	14811	PGP000263	34995502	10.1016/j.ajhg.2021.11.008		European:100	European:37.5|African:25|East Asian:12.5|Greater Middle Eastern:12.5|South Asian:12.5	https://ftp.ebi.ac.uk/pub/databases/spot/pgs/scores/PGS001952/ScoringFiles/PGS001952.txt.gz
PGS002197	portability-ldpred2_log_triglycerides	Triglycerides	0.0327498	0.00411742	1.81e-15	-0.00802375	0.00743565	0.280547	0.0322801	0.0111899	0.00391724	-0.00870004	0.0324169	0.788407	triglyceride measurement	EFO_0004530	LDpred2 (bigsnpr)	LDpred2-auto using HapMap3 variants	731035	PGP000263	34995502	10.1016/j.ajhg.2021.11.008		European:100	European:37.5|African:25|East Asian:12.5|Greater Middle Eastern:12.5|South Asian:12.5	https://ftp.ebi.ac.uk/pub/databases/spot/pgs/scores/PGS002197/ScoringFiles/PGS002197.txt.gz
PGS002356	body_WHRadjBMIz.BOLT-LMM	Waist-Hip Ratio	0.0328516	0.00413186	1.85e-15	0.0189707	0.00745842	0.0109741	0.0154974	0.01138	0.173259	-0.0237588	0.0324429	0.463968	waist-hip ratio	EFO_0004343	BOLT-LMM		1109311	PGP000332	35393596	10.1038/s41588-022-01036-9	European:100		African:25|East Asian:25|European:25|South Asian:25	https://ftp.ebi.ac.uk/pub/databases/spot/pgs/scores/PGS002356/ScoringFiles/PGS002356.txt.gz
PGS000139	MDDRecur	Lifetime Major Depressive Disorder (with recurrence)	0.0326779	0.00411139	1.89e-15	0.0111091	0.00741215	0.133935	0.018365	0.0112166	0.101566	0.0566948	0.0322403	0.0786609	major depressive disorder|recurrent	MONDO_0002009|EFO_0010246	LD-clumping and p-value thresholding (Ricopilli)	Clumping r2 < 0.1. Scores provided at a p-value threshold = 0.1 (LD-clumped summary statistics require to calculate the score at other threshold are linked in GWAS sample descriptions)	21980	PGP000068	32231276	10.1038/s41588-020-0594-5	European:100		European:100	https://ftp.ebi.ac.uk/pub/databases/spot/pgs/scores/PGS000139/ScoringFiles/PGS000139.txt.gz
PGS002722	body_WHRadjBMIz.SBayesR	Waist-Hip Ratio	0.0327649	0.00412245	1.9e-15	0.0219573	0.0074472	0.00319424	0.00885069	0.0113723	0.43641	-0.0413593	0.0327836	0.207097	waist-hip ratio	EFO_0004343	SBayesR		984160	PGP000332	35393596	10.1038/s41588-022-01036-9	European:100		African:25|East Asian:25|European:25|South Asian:25	https://ftp.ebi.ac.uk/pub/databases/spot/pgs/scores/PGS002722/ScoringFiles/PGS002722.txt.gz
PGS000694	snpnet.SHBG	SHBG [nmol/L]	-0.0325936	0.00411138	2.23e-15	-0.016244	0.00747927	0.0298653	-0.0246057	0.0112697	0.0290099	0.0504136	0.0329299	0.125785	sex hormone-binding globulin measurement	EFO_0004696	snpnet	1,080,968 variants as input (directly genotyped variants, imputed HLA allelotypes, and CNVs)	19328	PGP000128	33462484	10.1038/s41588-020-00757-z		European:100	European:45.5|African:18.2|East Asian:18.2|South Asian:18.2	https://ftp.ebi.ac.uk/pub/databases/spot/pgs/scores/PGS000694/ScoringFiles/PGS000694.txt.gz
PGS001161	GBE_INI23106	Whole body impedance	-0.03262	0.00411833	2.36e-15	-0.0298048	0.00743835	6.15e-05	-0.0450367	0.0112314	6.07e-05	0.0272819	0.0326247	0.403024	body composition measurement	EFO_0005106	snpnet		32218	PGP000244	35324888	10.1371/journal.pgen.1010105		European:100	European:40|African:20|East Asian:20|South Asian:20	https://ftp.ebi.ac.uk/pub/databases/spot/pgs/scores/PGS001161/ScoringFiles/PGS001161.txt.gz
PGS000686	snpnet.HDL_cholesterol	HDL cholesterol [mmol/L]	-0.0324152	0.00412049	3.64e-15	0.000527966	0.00742448	0.943309	-0.0161776	0.0113541	0.154209	0.0544109	0.0334717	0.104039	high density lipoprotein cholesterol measurement	EFO_0004612	snpnet	1,080,968 variants as input (directly genotyped variants, imputed HLA allelotypes, and CNVs)	25069	PGP000128	33462484	10.1038/s41588-020-00757-z		European:100	European:50|African:16.7|East Asian:16.7|South Asian:16.7	https://ftp.ebi.ac.uk/pub/databases/spot/pgs/scores/PGS000686/ScoringFiles/PGS000686.txt.gz
PGS002698	body_HEIGHTz.SBayesR	Height	-0.0326452	0.00416663	4.69e-15	-0.0253258	0.00747409	0.000702819	-0.00879415	0.0114162	0.441111	-0.0336075	0.0337749	0.319715	body height	EFO_0004339	SBayesR		986966	PGP000332	35393596	10.1038/s41588-022-01036-9	European:100		African:25|East Asian:25|European:25|South Asian:25	https://ftp.ebi.ac.uk/pub/databases/spot/pgs/scores/PGS002698/ScoringFiles/PGS002698.txt.gz
PGS000685	snpnet.Glycated_haemoglobin_HbA1c	HbA1c [mmol/mol]	0.0320495	0.00411961	7.27e-15	0.00291028	0.0075751	0.700838	0.0261966	0.0113496	0.0209908	-0.0655047	0.0319807	0.0405347	HbA1c measurement	EFO_0004541	snpnet	1,080,968 variants as input (directly genotyped variants, imputed HLA allelotypes, and CNVs)	14658	PGP000128	33462484	10.1038/s41588-020-00757-z		European:100	European:45.5|African:18.2|East Asian:18.2|South Asian:18.2	https://ftp.ebi.ac.uk/pub/databases/spot/pgs/scores/PGS000685/ScoringFiles/PGS000685.txt.gz
PGS001916	portability-PLR_fall_1y	Falls in the last year	0.031984	0.00411725	7.96e-15	0.0113553	0.00745499	0.127714	0.0371085	0.0112576	0.000979625	-0.00232004	0.0321211	0.942421	fall	EFO_0009631	Penalized regression (bigstatsr)	HapMap3 variants	9917	PGP000263	34995502	10.1016/j.ajhg.2021.11.008		European:100	European:37.5|African:25|East Asian:12.5|Greater Middle Eastern:12.5|South Asian:12.5	https://ftp.ebi.ac.uk/pub/databases/spot/pgs/scores/PGS001916/ScoringFiles/PGS001916.txt.gz
PGS002183	portability-ldpred2_log_lymphocyte	Lymphocyte count	0.0319582	0.00414298	1.22e-14	0.0019703	0.0074365	0.791048	0.0036713	0.011202	0.743112	-0.0844497	0.0323769	0.0090985	lymphocyte count	EFO_0004587	LDpred2 (bigsnpr)	LDpred2-auto using HapMap3 variants	814921	PGP000263	34995502	10.1016/j.ajhg.2021.11.008		European:100	European:37.5|African:25|East Asian:12.5|Greater Middle Eastern:12.5|South Asian:12.5	https://ftp.ebi.ac.uk/pub/databases/spot/pgs/scores/PGS002183/ScoringFiles/PGS002183.txt.gz
PGS001386	GBE_INI21049	Degree bothered by pain in arms/legs/joints in the past 3 months	0.0314248	0.00411182	2.13e-14	0.0224819	0.00749219	0.0026935	0.0414035	0.0113976	0.000280516	0.0314394	0.0323866	0.331671	health-related quality of life measurement	EFO_0011014	snpnet		534	PGP000244	35324888	10.1371/journal.pgen.1010105		European:100	European:40|African:20|East Asian:20|South Asian:20	https://ftp.ebi.ac.uk/pub/databases/spot/pgs/scores/PGS001386/ScoringFiles/PGS001386.txt.gz
PGS002626	repro_NumberChildrenEverBorn_Pooled.PolyFun-pred	Number of children ever born	0.0314111	0.00412918	2.8e-14	0.0020978	0.00754765	0.781058	0.0255184	0.0114921	0.0263837	0.0126799	0.033341	0.703716	number of children ever born measurement	EFO_0009102	PolyFun-pred		208715	PGP000332	35393596	10.1038/s41588-022-01036-9	European:100		African:25|East Asian:25|European:25|South Asian:25	https://ftp.ebi.ac.uk/pub/databases/spot/pgs/scores/PGS002626/ScoringFiles/PGS002626.txt.gz
PGS002502	body_HEIGHTz.P+T.0.01	Height	-0.0316866	0.00416758	2.89e-14	0.00351587	0.00740137	0.634766	-0.0223548	0.0111623	0.045208	-0.0187371	0.0326052	0.565517	body height	EFO_0004339	Pruning and Thresholding (P+T)	p < 0.01	262080	PGP000332	35393596	10.1038/s41588-022-01036-9	European:100		African:25|East Asian:25|European:25|South Asian:25	https://ftp.ebi.ac.uk/pub/databases/spot/pgs/scores/PGS002502/ScoringFiles/PGS002502.txt.gz
PGS002162	portability-ldpred2_log_creatinine_urine	Creatinine (enzymatic) in urine	0.0312652	0.00412051	3.26e-14	0.0164287	0.00756153	0.0298056	0.00757648	0.011833	0.52199	-0.0461335	0.0321593	0.15142	creatinine clearance measurement	EFO_0007934	LDpred2 (bigsnpr)	LDpred2-auto using HapMap3 variants	922786	PGP000263	34995502	10.1016/j.ajhg.2021.11.008		European:100	European:37.5|African:25|East Asian:12.5|Greater Middle Eastern:12.5|South Asian:12.5	https://ftp.ebi.ac.uk/pub/databases/spot/pgs/scores/PGS002162/ScoringFiles/PGS002162.txt.gz
PGS001245	GBE_BIN_FC20001727	Ease of skin tanning (get moderately tanned)	-0.03199	0.0042243	3.65e-14	-0.0106376	0.00786339	0.176117	-0.0189617	0.0121743	0.119347	0.00819772	0.032197	0.799023	suntan	EFO_0004279	snpnet		2693	PGP000244	35324888	10.1371/journal.pgen.1010105		European:100	European:40|African:20|East Asian:20|South Asian:20	https://ftp.ebi.ac.uk/pub/databases/spot/pgs/scores/PGS001245/ScoringFiles/PGS001245.txt.gz
PGS002230	portability-ldpred2_water_intake	Water intake	0.0309306	0.00411618	5.72e-14	0.0135388	0.00744233	0.0688873	0.0359402	0.0111726	0.00129628	0.039642	0.0320429	0.21603	drinking behavior	EFO_0004315	LDpred2 (bigsnpr)	LDpred2-auto using HapMap3 variants	930461	PGP000263	34995502	10.1016/j.ajhg.2021.11.008		European:100	European:37.5|African:25|East Asian:12.5|Greater Middle Eastern:12.5|South Asian:12.5	https://ftp.ebi.ac.uk/pub/databases/spot/pgs/scores/PGS002230/ScoringFiles/PGS002230.txt.gz
PGS002678	disease_AID_ALL.SBayesR	Autoimmune disease	0.0314403	0.00418516	5.81e-14	0.0175484	0.0075869	0.0207234	0.0263215	0.0113425	0.0203085	0.00724078	0.0321372	0.821739	autoimmune disease	EFO_0005140	SBayesR		923726	PGP000332	35393596	10.1038/s41588-022-01036-9	European:100		African:25|East Asian:25|European:25|South Asian:25	https://ftp.ebi.ac.uk/pub/databases/spot/pgs/scores/PGS002678/ScoringFiles/PGS002678.txt.gz
PGS001127	GBE_BIN_FC10020116	Never Smoker	-0.0309115	0.0041235	6.56e-14	-0.0170319	0.00761729	0.0253546	-0.0281909	0.0113478	0.0129819	0.00831927	0.0329049	0.800401	smoking status measurement	EFO_0006527	snpnet		12310	PGP000244	35324888	10.1371/journal.pgen.1010105		European:100	European:40|African:20|East Asian:20|South Asian:20	https://ftp.ebi.ac.uk/pub/databases/spot/pgs/scores/PGS001127/ScoringFiles/PGS001127.txt.gz
PGS001329	GBE_HC652	Unspecified diabetes mellitus (time-to-event)	0.0308353	0.00411786	6.98e-14	0.0180796	0.00750982	0.0160641	0.0468378	0.0114441	4.26e-05	0.00471537	0.032117	0.883275	diabetes mellitus	EFO_0000400	snpnet		2270	PGP000244	35324888	10.1371/journal.pgen.1010105		European:100	European:40|African:20|East Asian:20|South Asian:20	https://ftp.ebi.ac.uk/pub/databases/spot/pgs/scores/PGS001329/ScoringFiles/PGS001329.txt.gz
PGS002136	portability-ldpred2_foreboding_feelings	Recent feelings of foreboding	0.0307861	0.00411554	7.41e-14	0.00228447	0.00755238	0.762283	0.0148285	0.0113666	0.19204	0.0608576	0.0326746	0.0625277	worry measurement	EFO_0009589	LDpred2 (bigsnpr)	LDpred2-auto using HapMap3 variants	733839	PGP000263	34995502	10.1016/j.ajhg.2021.11.008		European:100	European:37.5|African:25|East Asian:12.5|Greater Middle Eastern:12.5|South Asian:12.5	https://ftp.ebi.ac.uk/pub/databases/spot/pgs/scores/PGS002136/ScoringFiles/PGS002136.txt.gz
PGS000329	PRS_CHD	Coronary heart disease	0.0307865	0.00412379	8.29e-14	0.0145795	0.00751194	0.0522767	0.0179542	0.0113313	0.113084	-0.00257133	0.0321079	0.93617	coronary artery disease	EFO_0001645	LDpred	ÃÂ = 0.003; LD radius = 4000; LD reference panel = 2,690 Finnish individuals [autosomal variants only]	6423165	PGP000100	32273609	10.1038/s41591-020-0800-0	European:100	European:100	European:100	https://ftp.ebi.ac.uk/pub/databases/spot/pgs/scores/PGS000329/ScoringFiles/PGS000329.txt.gz
PGS001192	GBE_HC1222	Gonarthrosis [arthrosis of knee] (time-to-event)	0.0306469	0.00411069	8.96e-14	0.0144643	0.00742501	0.0514093	0.0207438	0.0112357	0.0648569	0.0541413	0.0324232	0.0949524	osteoarthritis, knee	EFO_0004616	snpnet		4525	PGP000244	35324888	10.1371/journal.pgen.1010105		European:100	European:40|African:20|East Asian:20|South Asian:20	https://ftp.ebi.ac.uk/pub/databases/spot/pgs/scores/PGS001192/ScoringFiles/PGS001192.txt.gz
PGS002187	portability-ldpred2_log_neutrophil	Neutrophil count	0.0306666	0.00412378	1.03e-13	-0.0100278	0.00746846	0.179371	0.0201111	0.0112389	0.0735464	-0.0280239	0.0322688	0.385147	neutrophil count	EFO_0004833	LDpred2 (bigsnpr)	LDpred2-auto using HapMap3 variants	803767	PGP000263	34995502	10.1016/j.ajhg.2021.11.008		European:100	European:37.5|African:25|East Asian:12.5|Greater Middle Eastern:12.5|South Asian:12.5	https://ftp.ebi.ac.uk/pub/databases/spot/pgs/scores/PGS002187/ScoringFiles/PGS002187.txt.gz
PGS001927	portability-PLR_hand_grip_strength	Hand grip strength (mean of both)	-0.0306049	0.00412003	1.1e-13	-0.0149395	0.0074418	0.0446949	-0.0246029	0.0113286	0.0298744	-0.0149677	0.0329061	0.649209	grip strength measurement	EFO_0006941	Penalized regression (bigstatsr)	HapMap3 variants	73846	PGP000263	34995502	10.1016/j.ajhg.2021.11.008		European:100	European:37.5|African:25|East Asian:12.5|Greater Middle Eastern:12.5|South Asian:12.5	https://ftp.ebi.ac.uk/pub/databases/spot/pgs/scores/PGS001927/ScoringFiles/PGS001927.txt.gz
PGS002074	portability-ldpred2_593	Hematuria	0.0305174	0.00412049	1.3e-13	0.00158566	0.00740687	0.830485	-0.000641203	0.0112719	0.954637	0.0108365	0.0325284	0.739028	Hematuria	HP_0000790	LDpred2 (bigsnpr)	LDpred2-auto using HapMap3 variants	664167	PGP000263	34995502	10.1016/j.ajhg.2021.11.008		European:100	European:37.5|African:25|East Asian:12.5|Greater Middle Eastern:12.5|South Asian:12.5	https://ftp.ebi.ac.uk/pub/databases/spot/pgs/scores/PGS002074/ScoringFiles/PGS002074.txt.gz
PGS000807	GRS582_T2Dasn	Type 2 diabetes	0.0303338	0.00410842	1.54e-13	0.0160167	0.00750144	0.0327492	0.0324927	0.011435	0.00449019	0.00722256	0.0318143	0.820406	type 2 diabetes mellitus	MONDO_0005148	Genome-wide significant variants	NR	582	PGP000193	34604815	10.1016/j.xhgg.2021.100029	Multi-ancestry (excluding European):100		Additional Asian Ancestries:50|Additional Diverse Ancestries:50	https://ftp.ebi.ac.uk/pub/databases/spot/pgs/scores/PGS000807/ScoringFiles/PGS000807.txt.gz
PGS001019	GBE_BIN_FC20006160	Attending social / leisure activities (regular attendance at a gym or sports club)	-0.0303856	0.00412402	1.73e-13	-0.000877912	0.0074641	0.90637	-0.0216783	0.0112432	0.0538397	-0.0023648	0.032047	0.941176	social interaction measurement	EFO_0009592	snpnet		11361	PGP000244	35324888	10.1371/journal.pgen.1010105		European:100	European:40|African:20|East Asian:20|South Asian:20	https://ftp.ebi.ac.uk/pub/databases/spot/pgs/scores/PGS001019/ScoringFiles/PGS001019.txt.gz
PGS000138	LifetimeMDD	Lifetime Major Depressive Disorder	0.0302116	0.00410923	1.95e-13	0.00450353	0.00738917	0.542208	0.0161264	0.011397	0.157078	0.0426662	0.0323679	0.187449	major depressive disorder	MONDO_0002009	LD-clumping and p-value thresholding (Ricopilli)	Clumping r2 < 0.1. Scores provided at a p-value threshold = 0.1 (LD-clumped summary statistics require to calculate the score at other threshold are linked in GWAS sample descriptions)	22274	PGP000068	32231276	10.1038/s41588-020-0594-5	European:100		European:100	https://ftp.ebi.ac.uk/pub/databases/spot/pgs/scores/PGS000138/ScoringFiles/PGS000138.txt.gz
PGS001247	GBE_BIN_FC40001727	Ease of skin tanning (never tan, only burn)	0.0314963	0.00434351	4.13e-13	-0.00912895	0.00915717	0.318804	0.0246838	0.0143512	0.0854353	0.0127741	0.0325639	0.694854	suntan	EFO_0004279	snpnet		3159	PGP000244	35324888	10.1371/journal.pgen.1010105		European:100	European:40|African:20|East Asian:20|South Asian:20	https://ftp.ebi.ac.uk/pub/databases/spot/pgs/scores/PGS001247/ScoringFiles/PGS001247.txt.gz
PGS001068	GBE_INI1548	Variation in diet	0.0297477	0.00410891	4.49e-13	0.00785141	0.00748799	0.294393	0.0283238	0.0112918	0.01213	0.0062919	0.0330884	0.849188	diet measurement	EFO_0008111	snpnet		1353	PGP000244	35324888	10.1371/journal.pgen.1010105		European:100	European:40|African:20|East Asian:20|South Asian:20	https://ftp.ebi.ac.uk/pub/databases/spot/pgs/scores/PGS001068/ScoringFiles/PGS001068.txt.gz
PGS002719	biochemistry_Triglycerides.SBayesR	Triglycerides	0.0296618	0.00411495	5.67e-13	-0.0136265	0.00745306	0.0675032	0.037301	0.0112044	0.000871153	-0.0400824	0.0322629	0.214101	triglyceride measurement	EFO_0004530	SBayesR		981472	PGP000332	35393596	10.1038/s41588-022-01036-9	European:100		African:25|East Asian:25|European:25|South Asian:25	https://ftp.ebi.ac.uk/pub/databases/spot/pgs/scores/PGS002719/ScoringFiles/PGS002719.txt.gz
PGS001114	GBE_BIN_FC8006154	Ibuprofen use self-reported	0.029617	0.00411508	6.15e-13	0.00934203	0.00745218	0.209989	0.00825259	0.0111699	0.460012	0.0580679	0.0323513	0.072667	NSAID use measurement|self-reported trait	EFO_0007012|EFO_0009799	snpnet		419	PGP000244	35324888	10.1371/journal.pgen.1010105		European:100	European:40|African:20|East Asian:20|South Asian:20	https://ftp.ebi.ac.uk/pub/databases/spot/pgs/scores/PGS001114/ScoringFiles/PGS001114.txt.gz
PGS001857	portability-PLR_562.1	Diverticulosis	0.0295787	0.00411115	6.26e-13	0.0133508	0.00745209	0.0732039	0.0268457	0.0112511	0.0170307	-0.0399338	0.0321852	0.214699	Colonic diverticula	HP_0002253	Penalized regression (bigstatsr)	HapMap3 variants	23800	PGP000263	34995502	10.1016/j.ajhg.2021.11.008		European:100	European:37.5|African:25|East Asian:12.5|Greater Middle Eastern:12.5|South Asian:12.5	https://ftp.ebi.ac.uk/pub/databases/spot/pgs/scores/PGS001857/ScoringFiles/PGS001857.txt.gz
PGS000991	GBE_BIN_FC4006144	Never eat sugar	0.0295185	0.0041161	7.42e-13	0.00277796	0.00744298	0.708976	0.0289992	0.0112481	0.00993351	-0.0537845	0.0320424	0.093242	sugar consumption measurement	EFO_0010158	snpnet		2816	PGP000244	35324888	10.1371/journal.pgen.1010105		European:100	European:40|African:20|East Asian:20|South Asian:20	https://ftp.ebi.ac.uk/pub/databases/spot/pgs/scores/PGS000991/ScoringFiles/PGS000991.txt.gz
PGS002255	PRS_measured	Physical activity (measured)	-0.0295928	0.00414209	9.04e-13	-0.00724582	0.00770981	0.347311	-0.0233562	0.0114848	0.0419865	0.0370224	0.031971	0.246865	physical activity measurement	EFO_0008002	LDpred	HapMap3 variants, MAF > 5%, excluding MHC region (GRCh37: 6p22.1Ã¢â‚¬â€œ21.3)	1140182	PGP000280	32049886	10.1249/mss.0000000000002290	European:100		European:100	https://ftp.ebi.ac.uk/pub/databases/spot/pgs/scores/PGS002255/ScoringFiles/PGS002255.txt.gz
PGS002141	portability-ldpred2_haematocrit_perc	Haematocrit percentage	0.029406	0.00412499	1.01e-12	-0.000530557	0.00743603	0.94312	0.00683998	0.0112363	0.542698	0.0354238	0.0327203	0.278974	hematocrit	EFO_0004348	LDpred2 (bigsnpr)	LDpred2-auto using HapMap3 variants	797804	PGP000263	34995502	10.1016/j.ajhg.2021.11.008		European:100	European:37.5|African:25|East Asian:12.5|Greater Middle Eastern:12.5|South Asian:12.5	https://ftp.ebi.ac.uk/pub/databases/spot/pgs/scores/PGS002141/ScoringFiles/PGS002141.txt.gz
PGS002587	cov_EDU_COLLEGE.P+T.5e-08	College education	-0.0292135	0.00411673	1.28e-12	0.00152345	0.00752322	0.839526	-0.0211667	0.0112775	0.0605334	-0.0207158	0.0335275	0.536658	educational attainment	EFO_0011015	Pruning and Thresholding (P+T)	p < 5e-08	514	PGP000332	35393596	10.1038/s41588-022-01036-9	European:100		African:25|East Asian:25|European:25|South Asian:25	https://ftp.ebi.ac.uk/pub/databases/spot/pgs/scores/PGS002587/ScoringFiles/PGS002587.txt.gz
PGS002453	body_HEIGHTz.P+T.0.001	Height	-0.0297069	0.00419139	1.36e-12	0.00315986	0.00738634	0.668799	-0.0231989	0.0113485	0.0409315	0.0172026	0.0332311	0.604691	body height	EFO_0004339	Pruning and Thresholding (P+T)	p < 0.001	103911	PGP000332	35393596	10.1038/s41588-022-01036-9	European:100		African:25|East Asian:25|European:25|South Asian:25	https://ftp.ebi.ac.uk/pub/databases/spot/pgs/scores/PGS002453/ScoringFiles/PGS002453.txt.gz
PGS002051	portability-ldpred2_428	Congestive heart failure; nonhypertensive	0.0289759	0.00411217	1.84e-12	0.0102576	0.00751219	0.17211	0.0164844	0.0113061	0.144838	-0.0112953	0.032261	0.726247	congestive heart failure	EFO_0000373	LDpred2 (bigsnpr)	LDpred2-auto using HapMap3 variants	642241	PGP000263	34995502	10.1016/j.ajhg.2021.11.008		European:100	European:37.5|African:25|East Asian:12.5|Greater Middle Eastern:12.5|South Asian:12.5	https://ftp.ebi.ac.uk/pub/databases/spot/pgs/scores/PGS002051/ScoringFiles/PGS002051.txt.gz
PGS000675	snpnet.C_reactive_protein	C-reactive protein [mg/L]	0.0289783	0.00411661	1.93e-12	0.0129044	0.00743785	0.0827475	0.0254714	0.0113471	0.0247841	-0.0428799	0.0328532	0.191826	C-reactive protein measurement	EFO_0004458	snpnet	1,080,968 variants as input (directly genotyped variants, imputed HLA allelotypes, and CNVs)	17378	PGP000128	33462484	10.1038/s41588-020-00757-z		European:100	European:45.5|African:18.2|East Asian:18.2|South Asian:18.2	https://ftp.ebi.ac.uk/pub/databases/spot/pgs/scores/PGS000675/ScoringFiles/PGS000675.txt.gz
PGS000711	HC328	Gout	0.0288748	0.00412075	2.43e-12	-0.0141402	0.00750367	0.0595065	0.0100374	0.0112511	0.372327	-0.0107768	0.0330684	0.744503	gout	EFO_0004274	snpnet (multi-PRS)	Weighted combination of multiple biomarker PRS. 1,080,968 variants as input (directly genotyped variants, imputed HLA allelotypes, and CNVs)	183332	PGP000128	33462484	10.1038/s41588-020-00757-z		European:100	European:100	https://ftp.ebi.ac.uk/pub/databases/spot/pgs/scores/PGS000711/ScoringFiles/PGS000711.txt.gz
PGS002006	portability-PLR_snoring	Snoring	0.0287668	0.00410708	2.48e-12	0.0188025	0.00758148	0.0131362	0.0262419	0.0113626	0.0209159	-0.0390344	0.0330936	0.238192	snoring measurement	EFO_0008341	Penalized regression (bigstatsr)	HapMap3 variants	33917	PGP000263	34995502	10.1016/j.ajhg.2021.11.008		European:100	European:37.5|African:25|East Asian:12.5|Greater Middle Eastern:12.5|South Asian:12.5	https://ftp.ebi.ac.uk/pub/databases/spot/pgs/scores/PGS002006/ScoringFiles/PGS002006.txt.gz
PGS001124	GBE_BIN_FC30001508	Coffee consumption (ground coffee)	-0.0290711	0.00415069	2.49e-12	-0.0129472	0.00744164	0.0818894	-0.0289063	0.0112769	0.0103676	0.000517287	0.0323158	0.987229	coffee consumption measurement	EFO_0006781	snpnet		9694	PGP000244	35324888	10.1371/journal.pgen.1010105		European:100	European:40|African:20|East Asian:20|South Asian:20	https://ftp.ebi.ac.uk/pub/databases/spot/pgs/scores/PGS001124/ScoringFiles/PGS001124.txt.gz
PGS000703	HC132	Angina	0.0287866	0.00412727	3.06e-12	0.011944	0.00745366	0.109061	0.0163936	0.0118811	0.167648	0.0280251	0.0328703	0.393884	angina pectoris	EFO_0003913	snpnet (multi-PRS)	Weighted combination of multiple biomarker PRS. 1,080,968 variants as input (directly genotyped variants, imputed HLA allelotypes, and CNVs)	183692	PGP000128	33462484	10.1038/s41588-020-00757-z		European:100	European:100	https://ftp.ebi.ac.uk/pub/databases/spot/pgs/scores/PGS000703/ScoringFiles/PGS000703.txt.gz
PGS002195	portability-ldpred2_log_SHBG	Sex hormone binding globulin (SHBG)	-0.028559	0.00411059	3.71e-12	-0.00110883	0.00744521	0.881608	-0.030803	0.0113844	0.00681572	0.00962215	0.0325662	0.767639	sex hormone-binding globulin measurement	EFO_0004696	LDpred2 (bigsnpr)	LDpred2-auto using HapMap3 variants	650364	PGP000263	34995502	10.1016/j.ajhg.2021.11.008		European:100	European:37.5|African:25|East Asian:12.5|Greater Middle Eastern:12.5|South Asian:12.5	https://ftp.ebi.ac.uk/pub/databases/spot/pgs/scores/PGS002195/ScoringFiles/PGS002195.txt.gz
PGS000683	snpnet.Gamma_glutamyltransferase	Gamma glutamyltransferase [U/L]	0.0285884	0.00411794	3.85e-12	0.00557918	0.0075092	0.457494	0.0118849	0.0112764	0.291899	-0.0292932	0.0325433	0.36805	serum gamma-glutamyl transferase measurement	EFO_0004532	snpnet	1,080,968 variants as input (directly genotyped variants, imputed HLA allelotypes, and CNVs)	17323	PGP000128	33462484	10.1038/s41588-020-00757-z		European:100	European:40|African:20|East Asian:20|South Asian:20	https://ftp.ebi.ac.uk/pub/databases/spot/pgs/scores/PGS000683/ScoringFiles/PGS000683.txt.gz
PGS002019	portability-ldpred2_208	Benign neoplasm of colon	0.0285077	0.0041103	4.04e-12	0.00405982	0.00744193	0.585387	0.0150933	0.0112887	0.181214	0.00880958	0.0324144	0.785791	benign colon neoplasm	MONDO_0002278	LDpred2 (bigsnpr)	LDpred2-auto using HapMap3 variants	667546	PGP000263	34995502	10.1016/j.ajhg.2021.11.008		European:100	European:37.5|African:25|East Asian:12.5|Greater Middle Eastern:12.5|South Asian:12.5	https://ftp.ebi.ac.uk/pub/databases/spot/pgs/scores/PGS002019/ScoringFiles/PGS002019.txt.gz
PGS001384	GBE_INI21060	Degree bothered by feeling tired all the time in the last 3 months	0.0285283	0.00411842	4.3e-12	0.00298817	0.00741073	0.686785	0.0330739	0.0112289	0.00322508	0.0332015	0.032011	0.299648	health-related quality of life measurement	EFO_0011014	snpnet		1526	PGP000244	35324888	10.1371/journal.pgen.1010105		European:100	European:40|African:20|East Asian:20|South Asian:20	https://ftp.ebi.ac.uk/pub/databases/spot/pgs/scores/PGS001384/ScoringFiles/PGS001384.txt.gz
PGS002327	lung_FVCzSMOKE.BOLT-LMM	Forced Vital Capacity	-0.0285763	0.00413056	4.57e-12	-0.00991502	0.00743457	0.182323	-0.0299885	0.0111852	0.00733803	0.0359965	0.0323055	0.26517	vital capacity	EFO_0004312	BOLT-LMM		1109311	PGP000332	35393596	10.1038/s41588-022-01036-9	European:100		African:25|East Asian:25|European:25|South Asian:25	https://ftp.ebi.ac.uk/pub/databases/spot/pgs/scores/PGS002327/ScoringFiles/PGS002327.txt.gz
PGS001800	PRS_FEV1	Forced expiratory volume (FEV1)	0.0290179	0.00420028	4.9e-12	0.00467674	0.00748796	0.532255	0.0234336	0.0113194	0.0384331	-0.0219391	0.0332809	0.50976	forced expiratory volume	EFO_0004314	Lassoum	Genotyped or well-imputed variants (r2 > 0.5). Can be combined with PGS001801(PRS_Ratio) to predict COPD (see performance metrics for details).	1713430	PGP000264	32649918	10.1016/s2213-2600(20)30101-6	European:100	European:100	European:66.7|Multi-ancestry (excluding European):33.3	https://ftp.ebi.ac.uk/pub/databases/spot/pgs/scores/PGS001800/ScoringFiles/PGS001800.txt.gz
PGS002215	portability-ldpred2_no_sex	Age first had sexual intercourse	-0.02832	0.00411464	5.87e-12	0.00876956	0.00744745	0.238986	-0.0160049	0.0114168	0.160952	0.0429169	0.0324812	0.186406	age at first sexual intercourse measurement	EFO_0009749	LDpred2 (bigsnpr)	LDpred2-auto using HapMap3 variants	633660	PGP000263	34995502	10.1016/j.ajhg.2021.11.008		European:100	European:37.5|African:25|East Asian:12.5|Greater Middle Eastern:12.5|South Asian:12.5	https://ftp.ebi.ac.uk/pub/databases/spot/pgs/scores/PGS002215/ScoringFiles/PGS002215.txt.gz
PGS001888	portability-PLR_apoA	Apolipoprotein A	-0.0281401	0.00411992	8.48e-12	-0.00912295	0.00741615	0.218642	-0.00915096	0.0112253	0.414952	0.0542021	0.0329833	0.100317	apolipoprotein A 1 measurement	EFO_0004614	Penalized regression (bigstatsr)	HapMap3 variants	74596	PGP000263	34995502	10.1016/j.ajhg.2021.11.008		European:100	European:37.5|African:25|East Asian:12.5|Greater Middle Eastern:12.5|South Asian:12.5	https://ftp.ebi.ac.uk/pub/databases/spot/pgs/scores/PGS001888/ScoringFiles/PGS001888.txt.gz
PGS002414	mental_NEUROTICISM.P+T.0.0001	Neuroticism	0.0277123	0.00409445	1.3e-11	0.00430343	0.00749606	0.565906	0.00664985	0.0124046	0.591903	0.0124528	0.0319412	0.696636	neuroticism measurement	EFO_0007660	Pruning and Thresholding (P+T)	p < 0.0001	3578	PGP000332	35393596	10.1038/s41588-022-01036-9	European:100		African:25|East Asian:25|European:25|South Asian:25	https://ftp.ebi.ac.uk/pub/databases/spot/pgs/scores/PGS002414/ScoringFiles/PGS002414.txt.gz
PGS002649	body_HEIGHTz.PolyFun-pred	Height	-0.0279443	0.00415706	1.79e-11	-0.0141305	0.00742973	0.0571869	-0.0165752	0.0114187	0.146616	-0.00161888	0.033773	0.961769	body height	EFO_0004339	PolyFun-pred		478839	PGP000332	35393596	10.1038/s41588-022-01036-9	European:100		African:25|East Asian:25|European:25|South Asian:25	https://ftp.ebi.ac.uk/pub/databases/spot/pgs/scores/PGS002649/ScoringFiles/PGS002649.txt.gz
PGS000018	metaGRS_CAD	Coronary artery disease	0.0281733	0.00420714	2.13e-11	-0.0028907	0.00763934	0.705136	0.00989213	0.01289	0.442829	0.0372411	0.0326656	0.254256	coronary artery disease	EFO_0001645	metaGRS	metaGRS log(HR) mixing weights: GRS46K=0.1278, FDR202=0.2359 and 1000Genomes=0.2400	1745179	PGP000007	30309464	10.1016/j.jacc.2018.07.079	Multi-ancestry (including European):50.9|European:37|South Asian:6.7|East Asian:3|Hispanic or Latin American:1.1|African:0.8|Greater Middle Eastern:0.6	Multi-ancestry (including European):100	European:66.7|African:11.1|Hispanic or Latin American:11.1|Multi-ancestry (including European):11.1	https://ftp.ebi.ac.uk/pub/databases/spot/pgs/scores/PGS000018/ScoringFiles/PGS000018.txt.gz
PGS002718	biochemistry_Cholesterol.SBayesR	Total cholesterol	-0.0274956	0.00411341	2.32e-11	-0.0153194	0.0075598	0.0427204	-0.000981843	0.0115069	0.932002	0.0477165	0.0329454	0.147519	total cholesterol measurement	EFO_0004574	SBayesR		977049	PGP000332	35393596	10.1038/s41588-022-01036-9	European:100		African:25|East Asian:25|European:25|South Asian:25	https://ftp.ebi.ac.uk/pub/databases/spot/pgs/scores/PGS002718/ScoringFiles/PGS002718.txt.gz
PGS002463	mental_NEUROTICISM.P+T.0.001	Neuroticism	0.0275668	0.00412778	2.42e-11	0.00278947	0.00787441	0.723156	-0.00152136	0.0160007	0.92425	0.00899314	0.0322793	0.780549	neuroticism measurement	EFO_0007660	Pruning and Thresholding (P+T)	p < 0.001	16660	PGP000332	35393596	10.1038/s41588-022-01036-9	European:100		African:25|East Asian:25|European:25|South Asian:25	https://ftp.ebi.ac.uk/pub/databases/spot/pgs/scores/PGS002463/ScoringFiles/PGS002463.txt.gz
PGS001969	portability-PLR_log_neutrophil	Neutrophil count	0.0275469	0.00412668	2.47e-11	-0.012532	0.00744559	0.0923485	0.0199894	0.0112324	0.0751376	-0.0480029	0.0321508	0.135423	neutrophil count	EFO_0004833	Penalized regression (bigstatsr)	HapMap3 variants	71566	PGP000263	34995502	10.1016/j.ajhg.2021.11.008		European:100	European:37.5|African:25|East Asian:12.5|Greater Middle Eastern:12.5|South Asian:12.5	https://ftp.ebi.ac.uk/pub/databases/spot/pgs/scores/PGS001969/ScoringFiles/PGS001969.txt.gz
PGS002352	biochemistry_Cholesterol.BOLT-LMM	Total cholesterol	-0.0274527	0.00411488	2.53e-11	-0.00599292	0.00750177	0.424367	-0.00950074	0.0113916	0.404275	0.0642438	0.0331059	0.0523124	total cholesterol measurement	EFO_0004574	BOLT-LMM		1109311	PGP000332	35393596	10.1038/s41588-022-01036-9	European:100		African:25|East Asian:25|European:25|South Asian:25	https://ftp.ebi.ac.uk/pub/databases/spot/pgs/scores/PGS002352/ScoringFiles/PGS002352.txt.gz
PGS001012	GBE_QT_FC1002296	Number of falls in the last year	0.0273775	0.00411507	2.87e-11	0.00488625	0.00743858	0.511259	0.024666	0.0112967	0.0290017	0.0310591	0.0320641	0.332717	fall	EFO_0009631	snpnet		2103	PGP000244	35324888	10.1371/journal.pgen.1010105		European:100	European:40|African:20|East Asian:20|South Asian:20	https://ftp.ebi.ac.uk/pub/databases/spot/pgs/scores/PGS001012/ScoringFiles/PGS001012.txt.gz
PGS000708	HC294	Kidney failure	0.027358	0.00412621	3.35e-11	0.00763019	0.00748474	0.307997	0.00499493	0.0114004	0.661287	-0.0691455	0.0332469	0.0375478	kidney failure	EFO_1002048	snpnet (multi-PRS)	Weighted combination of multiple biomarker PRS. 1,080,968 variants as input (directly genotyped variants, imputed HLA allelotypes, and CNVs)	183272	PGP000128	33462484	10.1038/s41588-020-00757-z		European:100	European:100	https://ftp.ebi.ac.uk/pub/databases/spot/pgs/scores/PGS000708/ScoringFiles/PGS000708.txt.gz
PGS000145	ICD10Dep	Depression (ICD-10 defined)	0.0272639	0.00411353	3.41e-11	-0.00565752	0.00743605	0.446762	0.0239736	0.0113258	0.0342829	0.0195701	0.0322274	0.543685	major depressive disorder	MONDO_0002009	LD-clumping and p-value thresholding (Ricopilli)	Clumping r2 < 0.1. Scores provided at a p-value threshold = 0.1 (LD-clumped summary statistics require to calculate the score at other threshold are linked in GWAS sample descriptions)	21510	PGP000068	32231276	10.1038/s41588-020-0594-5	European:100		European:100	https://ftp.ebi.ac.uk/pub/databases/spot/pgs/scores/PGS000145/ScoringFiles/PGS000145.txt.gz
PGS001346	GBE_HC1036	Asthma (time-to-event)	0.0272331	0.00411033	3.46e-11	0.0101679	0.00742421	0.170825	0.0127876	0.0114935	0.265885	-0.0251571	0.0319291	0.430752	asthma	MONDO_0004979	snpnet		8508	PGP000244	35324888	10.1371/journal.pgen.1010105		European:100	European:40|African:20|East Asian:20|South Asian:20	https://ftp.ebi.ac.uk/pub/databases/spot/pgs/scores/PGS001346/ScoringFiles/PGS001346.txt.gz
PGS001239	GBE_INI30000	White blood cell count	0.0273805	0.00414018	3.76e-11	-0.00527981	0.00742503	0.477033	0.0296479	0.0111786	0.00799701	-0.0807585	0.0322327	0.0122284	leukocyte count	EFO_0004308	snpnet		13785	PGP000244	35324888	10.1371/journal.pgen.1010105		European:100	European:40|African:20|East Asian:20|South Asian:20	https://ftp.ebi.ac.uk/pub/databases/spot/pgs/scores/PGS001239/ScoringFiles/PGS001239.txt.gz
PGS002499	biochemistry_HDLcholesterol.P+T.0.01	HDL Cholesterol	-0.0274357	0.00415069	3.85e-11	-0.00174945	0.00785965	0.823858	-0.00750882	0.0150379	0.617549	0.028957	0.0323809	0.371183	high density lipoprotein cholesterol measurement	EFO_0004612	Pruning and Thresholding (P+T)	p < 0.01	141710	PGP000332	35393596	10.1038/s41588-022-01036-9	European:100		African:25|East Asian:25|European:25|South Asian:25	https://ftp.ebi.ac.uk/pub/databases/spot/pgs/scores/PGS002499/ScoringFiles/PGS002499.txt.gz
PGS000995	GBE_BIN_FC6006149	Dentures	0.0273576	0.00414536	4.12e-11	0.00244033	0.00755421	0.746663	0.0154008	0.0113669	0.175455	-0.022849	0.0324255	0.481021	dentures	EFO_0010078	snpnet		6042	PGP000244	35324888	10.1371/journal.pgen.1010105		European:100	European:40|African:20|East Asian:20|South Asian:20	https://ftp.ebi.ac.uk/pub/databases/spot/pgs/scores/PGS000995/ScoringFiles/PGS000995.txt.gz
PGS002693	lung_FVCzSMOKE.SBayesR	Forced Vital Capacity	-0.0271467	0.0041165	4.26e-11	-0.00645978	0.00743512	0.384945	-0.0244274	0.011174	0.0288083	0.0587154	0.032295	0.0690501	vital capacity	EFO_0004312	SBayesR		986815	PGP000332	35393596	10.1038/s41588-022-01036-9	European:100		African:25|East Asian:25|European:25|South Asian:25	https://ftp.ebi.ac.uk/pub/databases/spot/pgs/scores/PGS002693/ScoringFiles/PGS002693.txt.gz
PGS002142	portability-ldpred2_haemoglobin	Haemoglobin concentration	0.0271716	0.00412857	4.66e-11	0.00106448	0.00744967	0.886378	0.0144066	0.0112078	0.198648	0.0481042	0.0323355	0.136841	hemoglobin measurement	EFO_0004509	LDpred2 (bigsnpr)	LDpred2-auto using HapMap3 variants	786386	PGP000263	34995502	10.1016/j.ajhg.2021.11.008		European:100	European:37.5|African:25|East Asian:12.5|Greater Middle Eastern:12.5|South Asian:12.5	https://ftp.ebi.ac.uk/pub/databases/spot/pgs/scores/PGS002142/ScoringFiles/PGS002142.txt.gz
PGS001944	portability-PLR_log_creatinine_urine	Creatinine (enzymatic) in urine	0.0270818	0.00411626	4.73e-11	0.0138632	0.00764782	0.069879	0.00495496	0.0119897	0.679411	-0.0765976	0.0319984	0.0166749	creatinine clearance measurement	EFO_0007934	Penalized regression (bigstatsr)	HapMap3 variants	37529	PGP000263	34995502	10.1016/j.ajhg.2021.11.008		European:100	European:37.5|African:25|East Asian:12.5|Greater Middle Eastern:12.5|South Asian:12.5	https://ftp.ebi.ac.uk/pub/databases/spot/pgs/scores/PGS001944/ScoringFiles/PGS001944.txt.gz
PGS002345	blood_RED_COUNT.BOLT-LMM	Red Blood Cell Count	0.027059	0.00411289	4.73e-11	0.00665818	0.0074697	0.372737	0.00985844	0.011169	0.377419	0.0297091	0.0338587	0.380246	erythrocyte count	EFO_0004305	BOLT-LMM		1109311	PGP000332	35393596	10.1038/s41588-022-01036-9	European:100		African:25|East Asian:25|European:25|South Asian:25	https://ftp.ebi.ac.uk/pub/databases/spot/pgs/scores/PGS002345/ScoringFiles/PGS002345.txt.gz
PGS001925	portability-PLR_haematocrit_perc	Haematocrit percentage	0.0271647	0.00412897	4.73e-11	-0.00198062	0.00742517	0.789667	0.00285061	0.0111745	0.798647	0.0244285	0.0329572	0.458562	hematocrit	EFO_0004348	Penalized regression (bigstatsr)	HapMap3 variants	67571	PGP000263	34995502	10.1016/j.ajhg.2021.11.008		European:100	European:37.5|African:25|East Asian:12.5|Greater Middle Eastern:12.5|South Asian:12.5	https://ftp.ebi.ac.uk/pub/databases/spot/pgs/scores/PGS001925/ScoringFiles/PGS001925.txt.gz
PGS000125	Qi_T2D_2017	Type 2 Diabetes	0.0269855	0.00412385	6e-11	-0.0028021	0.00747053	0.707595	0.010558	0.0113364	0.351682	-0.00900217	0.0328784	0.784237	type 2 diabetes mellitus	MONDO_0005148	Genome-wide significant variants	Unweighted allele count	80	PGP000062	28254843	10.2337/db16-1150	European:40.8|East Asian:26.9|African:14.1|South Asian:11.8|Hispanic or Latin American:6.4		Hispanic or Latin American:100	https://ftp.ebi.ac.uk/pub/databases/spot/pgs/scores/PGS000125/ScoringFiles/PGS000125.txt.gz
PGS001780	CHD_PRSCS	Coronary heart disease	0.0275351	0.00421492	6.46e-11	8.68e-05	0.00754578	0.990819	-0.00170616	0.0121675	0.888484	0.052402	0.0326646	0.10866	coronary artery disease	EFO_0001645	PRS-CS	PRS-CS-auto, 1000G European sample (N = 503) as the external LD reference panel	1090048	PGP000261	35197564	10.1038/s42003-021-02996-0	European:75.3|South Asian:13.6|East Asian:6|Hispanic or Latin American:2.2|African:1.7|Greater Middle Eastern:1.2		European:100	https://ftp.ebi.ac.uk/pub/databases/spot/pgs/scores/PGS001780/ScoringFiles/PGS001780.txt.gz
PGS002077	portability-ldpred2_615	Endometriosis	0.0267491	0.00410906	7.53e-11	0.00395926	0.00748723	0.596943	0.0123185	0.0112109	0.271857	0.0278286	0.0318047	0.381582	endometriosis	EFO_0001065	LDpred2 (bigsnpr)	LDpred2-auto using HapMap3 variants	534802	PGP000263	34995502	10.1016/j.ajhg.2021.11.008		European:100	European:37.5|African:25|East Asian:12.5|Greater Middle Eastern:12.5|South Asian:12.5	https://ftp.ebi.ac.uk/pub/databases/spot/pgs/scores/PGS002077/ScoringFiles/PGS002077.txt.gz
PGS002296	PRS2166_HT	Hypertension	0.0268765	0.00413393	7.95e-11	0.00644198	0.00742861	0.385841	0.00157744	0.0112483	0.888472	0.0444075	0.0319748	0.164885	hypertension	EFO_0000537	Clumping and Thresholding (C+T)	p<6.46E-21, r2=9.46%	2166	PGP000326	35252394	10.3389/fcvm.2022.814502	European:100	European:100	European:100	https://ftp.ebi.ac.uk/pub/databases/spot/pgs/scores/PGS002296/ScoringFiles/PGS002296.txt.gz
PGS002125	portability-ldpred2_ever_cannabis	Ever taken cannabis	-0.0268852	0.00413909	8.28e-11	-0.0153553	0.0074386	0.0389925	-0.0430224	0.0113263	0.000145609	0.00106841	0.0322754	0.973593	Cannabis use	EFO_0007585	LDpred2 (bigsnpr)	LDpred2-auto using HapMap3 variants	816604	PGP000263	34995502	10.1016/j.ajhg.2021.11.008		European:100	European:37.5|African:25|East Asian:12.5|Greater Middle Eastern:12.5|South Asian:12.5	https://ftp.ebi.ac.uk/pub/databases/spot/pgs/scores/PGS002125/ScoringFiles/PGS002125.txt.gz
PGS002147	portability-ldpred2_immature_reticulocyte_frac	Immature reticulocyte fraction	0.0267658	0.00412589	8.74e-11	0.012759	0.0074552	0.0870041	0.0148899	0.0113664	0.190198	0.0461964	0.0324123	0.154078	Immature Reticulocyte Fraction Measurement	EFO_0009253	LDpred2 (bigsnpr)	LDpred2-auto using HapMap3 variants	664696	PGP000263	34995502	10.1016/j.ajhg.2021.11.008		European:100	European:37.5|African:25|East Asian:12.5|Greater Middle Eastern:12.5|South Asian:12.5	https://ftp.ebi.ac.uk/pub/databases/spot/pgs/scores/PGS002147/ScoringFiles/PGS002147.txt.gz
PGS002645	biochemistry_Glucose.PolyFun-pred	Glucose	0.0267015	0.00412592	9.69e-11	-0.0016883	0.0077089	0.826644	-0.00292306	0.0115811	0.800732	-0.0430504	0.0326861	0.187809	glucose measurement	EFO_0004468	PolyFun-pred		412574	PGP000332	35393596	10.1038/s41588-022-01036-9	European:100		African:25|East Asian:25|European:25|South Asian:25	https://ftp.ebi.ac.uk/pub/databases/spot/pgs/scores/PGS002645/ScoringFiles/PGS002645.txt.gz
PGS000925	GBE_HC1020	Unspecified acute lower respiratory infection (time-to-event)	0.0266988	0.00412788	9.94e-11	-0.000265229	0.00741808	0.971478	0.0312338	0.0112512	0.00550232	0.00700095	0.0319441	0.826523	respiratory tract infectious disorder	MONDO_0024355	snpnet		402	PGP000244	35324888	10.1371/journal.pgen.1010105		European:100	European:40|African:20|East Asian:20|South Asian:20	https://ftp.ebi.ac.uk/pub/databases/spot/pgs/scores/PGS000925/ScoringFiles/PGS000925.txt.gz
PGS002634	repro_ChildLess.PolyFun-pred	Childless	-0.0266515	0.00412164	1e-10	-0.00533024	0.0074499	0.474313	-0.0188254	0.0116395	0.1058	0.0155681	0.0323357	0.630196	reproductive behaviour measurement	EFO_0007862	PolyFun-pred		176147	PGP000332	35393596	10.1038/s41588-022-01036-9	European:100		African:25|East Asian:25|European:25|South Asian:25	https://ftp.ebi.ac.uk/pub/databases/spot/pgs/scores/PGS002634/ScoringFiles/PGS002634.txt.gz
PGS001324	GBE_FH1065	Family history of high blood pressure	0.0266453	0.00412371	1.04e-10	0.0116592	0.00744644	0.117407	0.0241064	0.0112225	0.0317109	0.0406622	0.0321565	0.206047	family history	EFO_0000493	snpnet		13862	PGP000244	35324888	10.1371/journal.pgen.1010105		European:100	European:40|African:20|East Asian:20|South Asian:20	https://ftp.ebi.ac.uk/pub/databases/spot/pgs/scores/PGS001324/ScoringFiles/PGS001324.txt.gz
PGS002404	body_HEIGHTz.P+T.0.0001	Height	-0.0269695	0.0041857	1.17e-10	0.000924661	0.00737586	0.900236	-0.0180726	0.0116097	0.119548	-0.00168501	0.0330064	0.959285	body height	EFO_0004339	Pruning and Thresholding (P+T)	p < 0.0001	56984	PGP000332	35393596	10.1038/s41588-022-01036-9	European:100		African:25|East Asian:25|European:25|South Asian:25	https://ftp.ebi.ac.uk/pub/databases/spot/pgs/scores/PGS002404/ScoringFiles/PGS002404.txt.gz
PGS001018	GBE_BIN_FC10006160	Attending social / leisure activities (attend any of the followings in once a week or more often: sports club, gym, pub, social club, religious group, adult edication class, or other group activity)	-0.0264371	0.00411227	1.29e-10	0.00539622	0.00745235	0.469006	-0.0288307	0.0112466	0.010362	-0.00630373	0.0321858	0.844724	social interaction measurement	EFO_0009592	snpnet		2912	PGP000244	35324888	10.1371/journal.pgen.1010105		European:100	European:40|African:20|East Asian:20|South Asian:20	https://ftp.ebi.ac.uk/pub/databases/spot/pgs/scores/PGS001018/ScoringFiles/PGS001018.txt.gz
PGS001926	portability-PLR_haemoglobin	Haemoglobin concentration	0.0265227	0.00412806	1.32e-10	-0.00145469	0.0074428	0.845041	0.00373042	0.0111883	0.738817	0.0490035	0.0323484	0.129806	hemoglobin measurement	EFO_0004509	Penalized regression (bigstatsr)	HapMap3 variants	69467	PGP000263	34995502	10.1016/j.ajhg.2021.11.008		European:100	European:37.5|African:25|East Asian:12.5|Greater Middle Eastern:12.5|South Asian:12.5	https://ftp.ebi.ac.uk/pub/databases/spot/pgs/scores/PGS001926/ScoringFiles/PGS001926.txt.gz
PGS001158	GBE_INI23118	Left leg mass (predicted)	0.0265477	0.00413662	1.38e-10	0.00561986	0.00750386	0.4539	0.0356587	0.0112991	0.00160014	-0.0127929	0.0326552	0.695239	body composition measurement	EFO_0005106	snpnet		30421	PGP000244	35324888	10.1371/journal.pgen.1010105		European:100	European:40|African:20|East Asian:20|South Asian:20	https://ftp.ebi.ac.uk/pub/databases/spot/pgs/scores/PGS001158/ScoringFiles/PGS001158.txt.gz
PGS001891	portability-PLR_bad_hearing	Hearing difficulty/problems	0.0263166	0.00410528	1.45e-10	0.0148587	0.00741365	0.0450445	0.00696898	0.0111794	0.533039	0.0276891	0.0319308	0.385854	hearing disorder	MONDO_0021945	Penalized regression (bigstatsr)	HapMap3 variants	19960	PGP000263	34995502	10.1016/j.ajhg.2021.11.008		European:100	European:37.5|African:25|East Asian:12.5|Greater Middle Eastern:12.5|South Asian:12.5	https://ftp.ebi.ac.uk/pub/databases/spot/pgs/scores/PGS001891/ScoringFiles/PGS001891.txt.gz
PGS001895	portability-PLR_cholesterol	Cholesterol	-0.026362	0.00411415	1.48e-10	-0.0142178	0.00746067	0.0566887	0.0013512	0.011328	0.905054	0.0341316	0.0327014	0.296608	total cholesterol measurement	EFO_0004574	Penalized regression (bigstatsr)	HapMap3 variants	16576	PGP000263	34995502	10.1016/j.ajhg.2021.11.008		European:100	European:37.5|African:25|East Asian:12.5|Greater Middle Eastern:12.5|South Asian:12.5	https://ftp.ebi.ac.uk/pub/databases/spot/pgs/scores/PGS001895/ScoringFiles/PGS001895.txt.gz
PGS001119	GBE_INI46	Left hand grip strength	-0.026303	0.00410979	1.55e-10	-0.00426488	0.00743601	0.566276	-0.0169324	0.0112587	0.132599	-0.0272832	0.0325467	0.401874	grip strength measurement	EFO_0006941	snpnet		13767	PGP000244	35324888	10.1371/journal.pgen.1010105		European:100	European:40|African:20|East Asian:20|South Asian:20	https://ftp.ebi.ac.uk/pub/databases/spot/pgs/scores/PGS001119/ScoringFiles/PGS001119.txt.gz
PGS001166	GBE_INI23117	Leg fat free mass (L)	0.0264393	0.0041365	1.64e-10	0.00540178	0.007499	0.47132	0.035714	0.0112911	0.00156146	-0.012213	0.0326704	0.708535	lean body mass	EFO_0004995	snpnet		30340	PGP000244	35324888	10.1371/journal.pgen.1010105		European:100	European:40|African:20|East Asian:20|South Asian:20	https://ftp.ebi.ac.uk/pub/databases/spot/pgs/scores/PGS001166/ScoringFiles/PGS001166.txt.gz
PGS002222	portability-ldpred2_self_harm_thoughts	Ever contemplated self-harm / Recent thoughts of suicide or self-harm	0.0262663	0.00411914	1.81e-10	0.00980432	0.00744464	0.187851	0.0223611	0.0111895	0.0456732	0.0498126	0.0322	0.121869	Self-injurious behavior	HP_0100716	LDpred2 (bigsnpr)	LDpred2-auto using HapMap3 variants	761279	PGP000263	34995502	10.1016/j.ajhg.2021.11.008		European:100	European:37.5|African:25|East Asian:12.5|Greater Middle Eastern:12.5|South Asian:12.5	https://ftp.ebi.ac.uk/pub/databases/spot/pgs/scores/PGS002222/ScoringFiles/PGS002222.txt.gz
PGS002010	portability-PLR_urate	Urate	0.0262196	0.00411748	1.92e-10	-0.00144199	0.00744867	0.846497	0.0124574	0.0112419	0.267811	-0.0347279	0.0337018	0.302801	urate measurement	EFO_0004531	Penalized regression (bigstatsr)	HapMap3 variants	75102	PGP000263	34995502	10.1016/j.ajhg.2021.11.008		European:100	European:37.5|African:25|East Asian:12.5|Greater Middle Eastern:12.5|South Asian:12.5	https://ftp.ebi.ac.uk/pub/databases/spot/pgs/scores/PGS002010/ScoringFiles/PGS002010.txt.gz
PGS001135	GBE_HC78	Arthritis (nos)	0.0260767	0.00411866	2.43e-10	0.0102238	0.007412	0.167786	0.0135869	0.0112657	0.227799	-0.0217431	0.0318325	0.494578	arthritis	EFO_0005856	snpnet		1028	PGP000244	35324888	10.1371/journal.pgen.1010105		European:100	European:40|African:20|East Asian:20|South Asian:20	https://ftp.ebi.ac.uk/pub/databases/spot/pgs/scores/PGS001135/ScoringFiles/PGS001135.txt.gz
PGS000319	cPRS_M	All-cause mortality (male)	0.0264063	0.00417737	2.59e-10	0.016147	0.00744142	0.0300163	0.0176102	0.011255	0.117665	0.0384446	0.0330706	0.245032	age at death|male	EFO_0005056|PATO_0000384	Composite PRS (component scores combined by log(HR))	Weighted combination of 25 disease and risk factor PRS. Individual PRS were derived from autosomal variant associations (p < 5e-8) with LD clumping applied (r2 threshold = 0.1) to variants from the GWAS Catalog or large trait-specific GWAS.	4092	PGP000095	32758451	10.1016/j.ajhg.2020.07.002	European:91.4|Not Reported:6.2|East Asian:1.2|African:0.6|Additional Asian Ancestries:0.3|South Asian:0.3|Hispanic or Latin American:0.04	European:100	European:100	https://ftp.ebi.ac.uk/pub/databases/spot/pgs/scores/PGS000319/ScoringFiles/PGS000319.txt.gz
PGS000969	GBE_INI20015	Sitting height	-0.0261831	0.00414692	2.72e-10	-0.0155261	0.00742674	0.0365674	0.0122504	0.0113688	0.281235	0.0278517	0.0334978	0.405721	sitting height measurement	EFO_0011011	snpnet		36345	PGP000244	35324888	10.1371/journal.pgen.1010105		European:100	European:40|African:20|East Asian:20|South Asian:20	https://ftp.ebi.ac.uk/pub/databases/spot/pgs/scores/PGS000969/ScoringFiles/PGS000969.txt.gz
PGS002669	biochemistry_Cholesterol.PolyFun-pred	Total cholesterol	-0.025986	0.00411601	2.73e-10	-0.0110995	0.00743749	0.135602	-0.00560277	0.0114142	0.623527	0.0587767	0.0334576	0.0789598	total cholesterol measurement	EFO_0004574	PolyFun-pred		309475	PGP000332	35393596	10.1038/s41588-022-01036-9	European:100		African:25|East Asian:25|European:25|South Asian:25	https://ftp.ebi.ac.uk/pub/databases/spot/pgs/scores/PGS002669/ScoringFiles/PGS002669.txt.gz
PGS002108	portability-ldpred2_cholesterol	Cholesterol	-0.0259466	0.00411398	2.85e-10	-0.00799653	0.00747546	0.284752	0.00330461	0.0113387	0.770712	0.0535254	0.0328434	0.103161	total cholesterol measurement	EFO_0004574	LDpred2 (bigsnpr)	LDpred2-auto using HapMap3 variants	451160	PGP000263	34995502	10.1016/j.ajhg.2021.11.008		European:100	European:37.5|African:25|East Asian:12.5|Greater Middle Eastern:12.5|South Asian:12.5	https://ftp.ebi.ac.uk/pub/databases/spot/pgs/scores/PGS002108/ScoringFiles/PGS002108.txt.gz
PGS002667	pigment_TANNING.PolyFun-pred	Tanning	-0.0271496	0.00431371	3.1e-10	0.0255954	0.00999659	0.0104548	-0.0205852	0.0153439	0.17973	-0.000689846	0.033216	0.98343	suntan	EFO_0004279	PolyFun-pred		123613	PGP000332	35393596	10.1038/s41588-022-01036-9	European:100		African:25|East Asian:25|European:25|South Asian:25	https://ftp.ebi.ac.uk/pub/databases/spot/pgs/scores/PGS002667/ScoringFiles/PGS002667.txt.gz
PGS000203	GSCAN_DPW_COGA	Alcohol consumption (drinks per week)	-0.0259623	0.00413366	3.37e-10	-0.00255824	0.00742863	0.730564	-0.01654	0.0112683	0.14215	-0.0413958	0.0326678	0.205094	alcohol consumption measurement	EFO_0007878	PRS-CS	LD-reference panel = 1000G Europeans; SNPs selected to overlap HapMap3 and COGA	1110910	PGP000084	32555147	10.1038/s41398-020-00865-8	European:100		European:100	https://ftp.ebi.ac.uk/pub/databases/spot/pgs/scores/PGS000203/ScoringFiles/PGS000203.txt.gz
PGS001120	GBE_INI47	Right hand grip strength	-0.0256511	0.00411325	4.48e-10	-0.00642653	0.00745571	0.388709	-0.0112013	0.0112738	0.320433	-0.00183785	0.0330495	0.955653	grip strength measurement	EFO_0006941	snpnet		12644	PGP000244	35324888	10.1371/journal.pgen.1010105		European:100	European:40|African:20|East Asian:20|South Asian:20	https://ftp.ebi.ac.uk/pub/databases/spot/pgs/scores/PGS001120/ScoringFiles/PGS001120.txt.gz
PGS001947	portability-PLR_log_cystatinC	Cystatin C	0.0256237	0.00412828	5.4e-10	0.0144997	0.00742163	0.050736	0.0126253	0.0113936	0.267817	-0.0290859	0.0323974	0.369301	cystatin C measurement	EFO_0004617	Penalized regression (bigstatsr)	HapMap3 variants	84459	PGP000263	34995502	10.1016/j.ajhg.2021.11.008		European:100	European:37.5|African:25|East Asian:12.5|Greater Middle Eastern:12.5|South Asian:12.5	https://ftp.ebi.ac.uk/pub/databases/spot/pgs/scores/PGS001947/ScoringFiles/PGS001947.txt.gz
PGS001165	GBE_INI23125	Arm fat free mass (L)	0.0257417	0.00415102	5.6e-10	0.00831252	0.00750243	0.267871	0.0428456	0.0113764	0.000165759	-0.00757446	0.0326463	0.816526	lean body mass	EFO_0004995	snpnet		30360	PGP000244	35324888	10.1371/journal.pgen.1010105		European:100	European:40|African:20|East Asian:20|South Asian:20	https://ftp.ebi.ac.uk/pub/databases/spot/pgs/scores/PGS001165/ScoringFiles/PGS001165.txt.gz
PGS001063	GBE_BIN_FC10001538	Major dietary changes in the last 5 years due to illness	0.0254394	0.00411329	6.22e-10	0.0138213	0.0074857	0.0648392	0.00908142	0.0112775	0.420664	0.0551187	0.0324619	0.0895173	diet measurement	EFO_0008111	snpnet		730	PGP000244	35324888	10.1371/journal.pgen.1010105		European:100	European:40|African:20|East Asian:20|South Asian:20	https://ftp.ebi.ac.uk/pub/databases/spot/pgs/scores/PGS001063/ScoringFiles/PGS001063.txt.gz
PGS000699	snpnet.Triglycerides	Triglycerides [mmol/L]	0.0254405	0.00411538	6.34e-10	-0.00995334	0.00744031	0.180975	0.0380751	0.0113597	0.000802946	-0.0176801	0.0322798	0.583888	triglyceride measurement	EFO_0004530	snpnet	1,080,968 variants as input (directly genotyped variants, imputed HLA allelotypes, and CNVs)	16003	PGP000128	33462484	10.1038/s41588-020-00757-z		European:100	European:50|African:16.7|East Asian:16.7|South Asian:16.7	https://ftp.ebi.ac.uk/pub/databases/spot/pgs/scores/PGS000699/ScoringFiles/PGS000699.txt.gz
PGS000997	GBE_HC1106	Diverticular disease of intestine (time-to-event)	0.0253385	0.00411104	7.11e-10	0.00844137	0.00741176	0.254738	0.0310442	0.0112708	0.00587993	-0.0274614	0.0326309	0.400025	diverticular disease	EFO_0009959	snpnet		5757	PGP000244	35324888	10.1371/journal.pgen.1010105		European:100	European:40|African:20|East Asian:20|South Asian:20	https://ftp.ebi.ac.uk/pub/databases/spot/pgs/scores/PGS000997/ScoringFiles/PGS000997.txt.gz
PGS002674	blood_WHITE_COUNT.PolyFun-pred	White Blood Count	0.0255293	0.00414443	7.28e-10	0.00931624	0.00758618	0.219426	0.0307227	0.0112749	0.0064328	-0.0397969	0.0320879	0.214885	leukocyte count	EFO_0004308	PolyFun-pred		491764	PGP000332	35393596	10.1038/s41588-022-01036-9	European:100		African:25|East Asian:25|European:25|South Asian:25	https://ftp.ebi.ac.uk/pub/databases/spot/pgs/scores/PGS002674/ScoringFiles/PGS002674.txt.gz
PGS001234	GBE_INI23126	Left arm mass (predicted)	0.0255743	0.00415256	7.33e-10	0.00882952	0.00751616	0.2401	0.0452275	0.0113716	6.97e-05	-0.0123415	0.0327986	0.706709	body weights and measures	EFO_0004324	snpnet		30666	PGP000244	35324888	10.1371/journal.pgen.1010105		European:100	European:40|African:20|East Asian:20|South Asian:20	https://ftp.ebi.ac.uk/pub/databases/spot/pgs/scores/PGS001234/ScoringFiles/PGS001234.txt.gz
PGS002450	biochemistry_HDLcholesterol.P+T.0.001	HDL Cholesterol	-0.025423	0.00413121	7.56e-10	-0.00507645	0.00791011	0.521024	-0.014831	0.014593	0.309482	-0.00245478	0.0328124	0.940364	high density lipoprotein cholesterol measurement	EFO_0004612	Pruning and Thresholding (P+T)	p < 0.001	35979	PGP000332	35393596	10.1038/s41588-022-01036-9	European:100		African:25|East Asian:25|European:25|South Asian:25	https://ftp.ebi.ac.uk/pub/databases/spot/pgs/scores/PGS002450/ScoringFiles/PGS002450.txt.gz
PGS000820	PRS_hypothyroidism	Hypothyroidism (self-reported)	0.025581	0.00416232	7.95e-10	0.0206389	0.0074905	0.00586307	0.00986353	0.0112824	0.381987	0.0240601	0.032122	0.453843	hypothyroidism	EFO_0004705	LDpred		890908	PGP000204	34244291	10.1158/1078-0432.ccr-21-0921	European:100		European:50|Multi-ancestry (including European):50	https://ftp.ebi.ac.uk/pub/databases/spot/pgs/scores/PGS000820/ScoringFiles/PGS000820.txt.gz
PGS001785	1kgeur_gbmi_leaveUKBBout_AcApp_pst_eff_a1_b0.5_phiauto	Acute appendicitis	-0.0254684	0.00414418	7.97e-10	-0.0065892	0.00750459	0.379932	-0.0138816	0.0113335	0.22064	0.00070778	0.0330034	0.98289	appendicitis	EFO_0007149	PRS-CS-auto	effective sample size and other defualt parameters	911334	PGP000262		10.1101/2021.11.18.21266545	European:85.7|East Asian:11|Additional Asian Ancestries:3.2		European:100	https://ftp.ebi.ac.uk/pub/databases/spot/pgs/scores/PGS001785/ScoringFiles/PGS001785.txt.gz
PGS002131	portability-ldpred2_F_menarche	Age when periods started (menarche)	-0.0252353	0.0041108	8.32e-10	-0.0126524	0.00745405	0.0896231	-0.00474998	0.0112498	0.672858	0.00405429	0.032298	0.900106	age at menarche	EFO_0004703	LDpred2 (bigsnpr)	LDpred2-auto using HapMap3 variants	854735	PGP000263	34995502	10.1016/j.ajhg.2021.11.008		European:100	European:37.5|African:25|East Asian:12.5|Greater Middle Eastern:12.5|South Asian:12.5	https://ftp.ebi.ac.uk/pub/databases/spot/pgs/scores/PGS002131/ScoringFiles/PGS002131.txt.gz
PGS000039	metaGRS_ischaemicstroke	Ischaemic stroke	0.025801	0.00420875	8.77e-10	0.0108997	0.00834054	0.19127	0.0100452	0.0142345	0.480377	-0.0327166	0.0324447	0.313273	stroke|Ischemic stroke	EFO_0000712|HP_0002140	metaGRS of 19 component PGSs	LD thinning of 19 component PGSs	3225583	PGP000027	31862893	10.1038/s41467-019-13848-1	European:96.8|East Asian:1.3|South Asian:1|African:0.6|Hispanic or Latin American:0.2|Greater Middle Eastern:0.07|Additional Asian Ancestries:0.01	European:100	European:100	https://ftp.ebi.ac.uk/pub/databases/spot/pgs/scores/PGS000039/ScoringFiles/PGS000039.txt.gz
PGS000117	CVD_EJ2020	Cardiovascular Disease	-0.0256148	0.00418599	9.41e-10	0.013937	0.00748287	0.0625299	-0.0073378	0.0123159	0.551311	-0.0222031	0.0325754	0.495497	cardiovascular disease	EFO_0000319	Lassosum	INFO score>0.999; N=1,037,385 variants; s=0.5; lambda=0.00429	297862	PGP000054	32068818	10.1001/jama.2019.22241	European:75.3|South Asian:13.6|East Asian:6|Hispanic or Latin American:2.2|African:1.7|Greater Middle Eastern:1.2	Multi-ancestry (including European):100	Multi-ancestry (including European):100	https://ftp.ebi.ac.uk/pub/databases/spot/pgs/scores/PGS000117/ScoringFiles/PGS000117.txt.gz
PGS001108	GBE_INI23105	Basal metabolic rate	0.0253356	0.00415051	1.03e-09	0.00433818	0.00752116	0.564076	0.0401476	0.0113701	0.000414003	-0.0132019	0.0327844	0.687177	base metabolic rate measurement	EFO_0007777	snpnet		32154	PGP000244	35324888	10.1371/journal.pgen.1010105		European:100	European:40|African:20|East Asian:20|South Asian:20	https://ftp.ebi.ac.uk/pub/databases/spot/pgs/scores/PGS001108/ScoringFiles/PGS001108.txt.gz
PGS002053	portability-ldpred2_433	Cerebrovascular disease	0.025099	0.00411306	1.05e-09	0.0115289	0.00752261	0.125384	-4.67e-05	0.0112755	0.996694	-0.0269719	0.0320295	0.399734	cerebrovascular disorder	EFO_0003763	LDpred2 (bigsnpr)	LDpred2-auto using HapMap3 variants	599726	PGP000263	34995502	10.1016/j.ajhg.2021.11.008		European:100	European:37.5|African:25|East Asian:12.5|Greater Middle Eastern:12.5|South Asian:12.5	https://ftp.ebi.ac.uk/pub/databases/spot/pgs/scores/PGS002053/ScoringFiles/PGS002053.txt.gz
PGS002059	portability-ldpred2_459.9	Circulatory disease NEC	0.0251075	0.00411814	1.08e-09	0.00512468	0.00741072	0.489237	0.0182659	0.0113033	0.106097	-0.0216102	0.0324637	0.50562	vascular disease	EFO_0004264	LDpred2 (bigsnpr)	LDpred2-auto using HapMap3 variants	604572	PGP000263	34995502	10.1016/j.ajhg.2021.11.008		European:100	European:37.5|African:25|East Asian:12.5|Greater Middle Eastern:12.5|South Asian:12.5	https://ftp.ebi.ac.uk/pub/databases/spot/pgs/scores/PGS002059/ScoringFiles/PGS002059.txt.gz
PGS002424	biochemistry_Cholesterol.P+T.0.0001	Total cholesterol	-0.0251077	0.00412589	1.16e-09	-0.000768344	0.00741313	0.91745	-0.00142777	0.0114261	0.900558	0.0706363	0.0325353	0.029926	total cholesterol measurement	EFO_0004574	Pruning and Thresholding (P+T)	p < 0.0001	8526	PGP000332	35393596	10.1038/s41588-022-01036-9	European:100		African:25|East Asian:25|European:25|South Asian:25	https://ftp.ebi.ac.uk/pub/databases/spot/pgs/scores/PGS002424/ScoringFiles/PGS002424.txt.gz
PGS001225	GBE_INI30030	Percentage of hematocrit	0.0251948	0.00414039	1.16e-09	0.00113492	0.00744568	0.878851	0.00630626	0.0112534	0.575216	0.0289674	0.032302	0.369844	hematocrit	EFO_0004348	snpnet		15721	PGP000244	35324888	10.1371/journal.pgen.1010105		European:100	European:40|African:20|East Asian:20|South Asian:20	https://ftp.ebi.ac.uk/pub/databases/spot/pgs/scores/PGS001225/ScoringFiles/PGS001225.txt.gz
PGS001884	portability-PLR_785	Abdominal pain	0.0249788	0.00411076	1.23e-09	0.0077061	0.00744012	0.300319	0.0251177	0.0116059	0.0304473	0.0314281	0.0324062	0.332138	Abdominal pain	HP_0002027	Penalized regression (bigstatsr)	HapMap3 variants	2796	PGP000263	34995502	10.1016/j.ajhg.2021.11.008		European:100	European:37.5|African:25|East Asian:12.5|Greater Middle Eastern:12.5|South Asian:12.5	https://ftp.ebi.ac.uk/pub/databases/spot/pgs/scores/PGS001884/ScoringFiles/PGS001884.txt.gz
PGS001798	1kgeur_gbmi_Stroke_pst_eff_a1_b0.5_phiauto	Stroke	0.0251882	0.0041633	1.45e-09	0.0129774	0.00746017	0.0819366	0.00625721	0.0118764	0.598291	-0.0815143	0.0330805	0.013735	stroke	EFO_0000712	PRS-CS-auto	effective sample size and other defualt parameters	884168	PGP000262		10.1101/2021.11.18.21266545	European:75.8|East Asian:19.6|African:1.9|Additional Asian Ancestries:1.6|Additional Diverse Ancestries:1.1		European:100	https://ftp.ebi.ac.uk/pub/databases/spot/pgs/scores/PGS001798/ScoringFiles/PGS001798.txt.gz
PGS001930	portability-PLR_immature_reticulocyte_frac	Immature reticulocyte fraction	0.0249582	0.00412743	1.48e-09	0.0148959	0.00751491	0.0474596	0.0173684	0.0113145	0.124769	0.0299656	0.0325818	0.357728	Immature Reticulocyte Fraction Measurement	EFO_0009253	Penalized regression (bigstatsr)	HapMap3 variants	39162	PGP000263	34995502	10.1016/j.ajhg.2021.11.008		European:100	European:37.5|African:25|East Asian:12.5|Greater Middle Eastern:12.5|South Asian:12.5	https://ftp.ebi.ac.uk/pub/databases/spot/pgs/scores/PGS001930/ScoringFiles/PGS001930.txt.gz
PGS002648	biochemistry_HbA1c.PolyFun-pred	HbA1c	0.0248588	0.00411739	1.57e-09	0.00231828	0.00775231	0.764906	0.0257148	0.0115118	0.0254981	-0.0499148	0.0320231	0.119064	HbA1c measurement	EFO_0004541	PolyFun-pred		394312	PGP000332	35393596	10.1038/s41588-022-01036-9	European:100		African:25|East Asian:25|European:25|South Asian:25	https://ftp.ebi.ac.uk/pub/databases/spot/pgs/scores/PGS002648/ScoringFiles/PGS002648.txt.gz
PGS002101	portability-ldpred2_apoA	Apolipoprotein A	-0.0247855	0.00411155	1.66e-09	-0.00410029	0.00741824	0.580447	-0.00769517	0.0112576	0.494257	0.0639023	0.0324759	0.0491046	apolipoprotein A 1 measurement	EFO_0004614	LDpred2 (bigsnpr)	LDpred2-auto using HapMap3 variants	681234	PGP000263	34995502	10.1016/j.ajhg.2021.11.008		European:100	European:37.5|African:25|East Asian:12.5|Greater Middle Eastern:12.5|South Asian:12.5	https://ftp.ebi.ac.uk/pub/databases/spot/pgs/scores/PGS002101/ScoringFiles/PGS002101.txt.gz
PGS002123	portability-ldpred2_erythrocyte	Red blood cell (erythrocyte) count	0.024664	0.00411159	1.99e-09	0.0134324	0.00747651	0.0723968	0.0135889	0.0112829	0.22844	0.0150526	0.0336962	0.655081	erythrocyte count	EFO_0004305	LDpred2 (bigsnpr)	LDpred2-auto using HapMap3 variants	788123	PGP000263	34995502	10.1016/j.ajhg.2021.11.008		European:100	European:37.5|African:25|East Asian:12.5|Greater Middle Eastern:12.5|South Asian:12.5	https://ftp.ebi.ac.uk/pub/databases/spot/pgs/scores/PGS002123/ScoringFiles/PGS002123.txt.gz
PGS001846	portability-PLR_455	Hemorrhoids	0.0245708	0.00410766	2.21e-09	0.000847707	0.00743655	0.909244	0.010199	0.0113516	0.368939	-0.0104702	0.0321117	0.744382	hemorrhoid	EFO_0009552	Penalized regression (bigstatsr)	HapMap3 variants	5434	PGP000263	34995502	10.1016/j.ajhg.2021.11.008		European:100	European:37.5|African:25|East Asian:12.5|Greater Middle Eastern:12.5|South Asian:12.5	https://ftp.ebi.ac.uk/pub/databases/spot/pgs/scores/PGS001846/ScoringFiles/PGS001846.txt.gz
PGS001882	portability-PLR_740	Osteoarthrosis	0.0245716	0.00411671	2.39e-09	0.00974715	0.00760282	0.199827	0.00379915	0.0115783	0.742816	-0.000396545	0.0321309	0.990153	osteoarthritis	MONDO_0005178	Penalized regression (bigstatsr)	HapMap3 variants	11451	PGP000263	34995502	10.1016/j.ajhg.2021.11.008		European:100	European:37.5|African:25|East Asian:12.5|Greater Middle Eastern:12.5|South Asian:12.5	https://ftp.ebi.ac.uk/pub/databases/spot/pgs/scores/PGS001882/ScoringFiles/PGS001882.txt.gz
PGS001909	portability-PLR_erythrocyte	Red blood cell (erythrocyte) count	0.0245502	0.00411326	2.39e-09	0.00407666	0.00745634	0.584559	0.0099285	0.011189	0.374891	0.00543778	0.0341921	0.87364	erythrocyte count	EFO_0004305	Penalized regression (bigstatsr)	HapMap3 variants	81887	PGP000263	34995502	10.1016/j.ajhg.2021.11.008		European:100	European:37.5|African:25|East Asian:12.5|Greater Middle Eastern:12.5|South Asian:12.5	https://ftp.ebi.ac.uk/pub/databases/spot/pgs/scores/PGS001909/ScoringFiles/PGS001909.txt.gz
PGS001066	GBE_QT_FC1001359	Poultry intake	0.0243834	0.00411355	3.07e-09	0.0102087	0.00743097	0.169501	0.00670384	0.0112465	0.551119	0.0409189	0.0322172	0.204051	diet measurement	EFO_0008111	snpnet		1609	PGP000244	35324888	10.1371/journal.pgen.1010105		European:100	European:40|African:20|East Asian:20|South Asian:20	https://ftp.ebi.ac.uk/pub/databases/spot/pgs/scores/PGS001066/ScoringFiles/PGS001066.txt.gz
PGS000204	GSCAN_DPW_FT12	Alcohol consumption (drinks per week)	-0.0244316	0.00413246	3.38e-09	-0.002273	0.00744576	0.760157	-0.0143296	0.0112492	0.202725	-0.0256372	0.0327222	0.433346	alcohol consumption measurement	EFO_0007878	PRS-CS	LD-reference panel = 1000G Europeans; SNPs selected to overlap HapMap3 and FinnTwin12 Study	1099480	PGP000084	32555147	10.1038/s41398-020-00865-8	European:100		European:100	https://ftp.ebi.ac.uk/pub/databases/spot/pgs/scores/PGS000204/ScoringFiles/PGS000204.txt.gz
PGS002654	biochemistry_LDLdirect.PolyFun-pred	LDL Cholesterol	-0.0242755	0.00411102	3.53e-09	-0.00804627	0.0074408	0.279531	-0.00330729	0.0115836	0.77525	0.0429381	0.0325711	0.187406	low density lipoprotein cholesterol measurement	EFO_0004611	PolyFun-pred		274585	PGP000332	35393596	10.1038/s41588-022-01036-9	European:100		African:25|East Asian:25|European:25|South Asian:25	https://ftp.ebi.ac.uk/pub/databases/spot/pgs/scores/PGS002654/ScoringFiles/PGS002654.txt.gz
PGS002229	portability-ldpred2_urate	Urate	0.0242807	0.00411479	3.62e-09	-0.00416472	0.0074712	0.577229	0.00938747	0.0112509	0.404068	-0.0407554	0.0330494	0.217513	urate measurement	EFO_0004531	LDpred2 (bigsnpr)	LDpred2-auto using HapMap3 variants	698001	PGP000263	34995502	10.1016/j.ajhg.2021.11.008		European:100	European:37.5|African:25|East Asian:12.5|Greater Middle Eastern:12.5|South Asian:12.5	https://ftp.ebi.ac.uk/pub/databases/spot/pgs/scores/PGS002229/ScoringFiles/PGS002229.txt.gz
PGS002407	disease_HYPERTENSION_DIAGNOSED.P+T.0.0001	Hypertension	0.0244745	0.00415022	3.7e-09	-0.00178791	0.00754067	0.812577	0.0102826	0.0122655	0.401845	-0.00590316	0.0328313	0.857307	hypertension	EFO_0000537	Pruning and Thresholding (P+T)	p < 0.0001	6693	PGP000332	35393596	10.1038/s41588-022-01036-9	European:100		African:25|East Asian:25|European:25|South Asian:25	https://ftp.ebi.ac.uk/pub/databases/spot/pgs/scores/PGS002407/ScoringFiles/PGS002407.txt.gz
PGS002647	pigment_HAIR.PolyFun-pred	Hair Color	0.0260594	0.00442177	3.78e-09	-0.0178309	0.0094917	0.0603019	0.0227664	0.0161666	0.159061	0.0363868	0.0326064	0.264447	hair colour measurement	EFO_0007822	PolyFun-pred		143829	PGP000332	35393596	10.1038/s41588-022-01036-9	European:100		African:25|East Asian:25|European:25|South Asian:25	https://ftp.ebi.ac.uk/pub/databases/spot/pgs/scores/PGS002647/ScoringFiles/PGS002647.txt.gz
PGS002473	biochemistry_Cholesterol.P+T.0.001	Total cholesterol	-0.0242381	0.00412656	4.26e-09	0.000594421	0.00743294	0.93626	0.0100884	0.0113931	0.375898	0.0363128	0.032231	0.259894	total cholesterol measurement	EFO_0004574	Pruning and Thresholding (P+T)	p < 0.001	22547	PGP000332	35393596	10.1038/s41588-022-01036-9	European:100		African:25|East Asian:25|European:25|South Asian:25	https://ftp.ebi.ac.uk/pub/databases/spot/pgs/scores/PGS002473/ScoringFiles/PGS002473.txt.gz
PGS002310	repro_MENARCHE_AGE.BOLT-LMM	Age of Menarche	-0.0240881	0.00410799	4.53e-09	-0.0151339	0.00749245	0.0433949	-0.00571993	0.0113908	0.615561	0.0186612	0.0324495	0.565234	age at menarche	EFO_0004703	BOLT-LMM		1109311	PGP000332	35393596	10.1038/s41588-022-01036-9	European:100		African:25|East Asian:25|European:25|South Asian:25	https://ftp.ebi.ac.uk/pub/databases/spot/pgs/scores/PGS002310/ScoringFiles/PGS002310.txt.gz
PGS000012	GRS49K	Coronary artery disease	0.0244681	0.00417345	4.55e-09	0.00858577	0.00916723	0.348979	0.0232669	0.013391	0.0822987	0.0604761	0.032687	0.064291	coronary artery disease	EFO_0001645	LD thinning	r2 threshold = 0.7	49310	PGP000005	27655226	10.1093/eurheartj/ehw450	Multi-ancestry (including European):100	European:100	European:75|Multi-ancestry (including European):25	https://ftp.ebi.ac.uk/pub/databases/spot/pgs/scores/PGS000012/ScoringFiles/PGS000012.txt.gz
PGS002650	blood_HIGH_LIGHT_SCATTER_RETICULOCYTE_COUNT.PolyFun-pred	High Light Scatter Reticulocyte Count	0.0241213	0.00412953	5.18e-09	0.0132843	0.00743846	0.0741161	0.0175613	0.0112682	0.11912	0.00513083	0.0318516	0.872026	reticulocyte count	EFO_0007986	PolyFun-pred		406785	PGP000332	35393596	10.1038/s41588-022-01036-9	European:100		African:25|East Asian:25|European:25|South Asian:25	https://ftp.ebi.ac.uk/pub/databases/spot/pgs/scores/PGS002650/ScoringFiles/PGS002650.txt.gz
PGS001094	GBE_BIN_FC7001747	Hair colour, brown	-0.0248588	0.00425777	5.27e-09	0.0130335	0.00799277	0.102962	-0.0126986	0.0129239	0.32582	-0.0345305	0.0324137	0.286737	hair colour measurement	EFO_0007822	snpnet		4024	PGP000244	35324888	10.1371/journal.pgen.1010105		European:100	European:40|African:20|East Asian:20|South Asian:20	https://ftp.ebi.ac.uk/pub/databases/spot/pgs/scores/PGS001094/ScoringFiles/PGS001094.txt.gz
PGS002571	biochemistry_Cholesterol.P+T.1e-06	Total cholesterol	-0.0240625	0.00412545	5.45e-09	-0.0119209	0.00745746	0.109927	-0.0116148	0.0112759	0.302982	0.063024	0.0323837	0.0516348	total cholesterol measurement	EFO_0004574	Pruning and Thresholding (P+T)	p < 1e-06	3573	PGP000332	35393596	10.1038/s41588-022-01036-9	European:100		African:25|East Asian:25|European:25|South Asian:25	https://ftp.ebi.ac.uk/pub/databases/spot/pgs/scores/PGS002571/ScoringFiles/PGS002571.txt.gz
PGS001146	GBE_INI23121	Arm fat-free mass (R)	0.0242045	0.00415342	5.62e-09	0.00948607	0.00749671	0.20574	0.0455478	0.0113819	6.29e-05	-0.011666	0.032619	0.720609	fat body mass	EFO_0005409	snpnet		29063	PGP000244	35324888	10.1371/journal.pgen.1010105		European:100	European:40|African:20|East Asian:20|South Asian:20	https://ftp.ebi.ac.uk/pub/databases/spot/pgs/scores/PGS001146/ScoringFiles/PGS001146.txt.gz
PGS001235	GBE_INI23122	Right arm mass (predicted)	0.0242034	0.0041536	5.64e-09	0.00987448	0.00749649	0.187767	0.0435661	0.0113723	0.000127686	-0.0125954	0.0325418	0.698718	body weights and measures	EFO_0004324	snpnet		28988	PGP000244	35324888	10.1371/journal.pgen.1010105		European:100	European:40|African:20|East Asian:20|South Asian:20	https://ftp.ebi.ac.uk/pub/databases/spot/pgs/scores/PGS001235/ScoringFiles/PGS001235.txt.gz
PGS001257	GBE_INI1737	Childhood sunburn	0.0247313	0.00425559	6.19e-09	0.00387997	0.00842776	0.645244	0.0171289	0.0130217	0.188373	-0.0131978	0.0324035	0.68379	sunburn	EFO_0003958	snpnet		519	PGP000244	35324888	10.1371/journal.pgen.1010105		European:100	European:40|African:20|East Asian:20|South Asian:20	https://ftp.ebi.ac.uk/pub/databases/spot/pgs/scores/PGS001257/ScoringFiles/PGS001257.txt.gz
PGS001343	GBE_HC1581	Asthma (algorithmically-defined)	0.0238748	0.00411019	6.3e-09	0.0095475	0.00742314	0.19838	0.0164516	0.0114448	0.150585	-0.0216565	0.0319157	0.49742	asthma	MONDO_0004979	snpnet		6425	PGP000244	35324888	10.1371/journal.pgen.1010105		European:100	European:40|African:20|East Asian:20|South Asian:20	https://ftp.ebi.ac.uk/pub/databases/spot/pgs/scores/PGS001343/ScoringFiles/PGS001343.txt.gz
PGS002503	blood_HIGH_LIGHT_SCATTER_RETICULOCYTE_COUNT.P+T.0.01	High Light Scatter Reticulocyte Count	0.024122	0.00415432	6.38e-09	0.00311667	0.00740209	0.673717	-0.000391343	0.0111371	0.971969	0.0852419	0.0324849	0.0086891	reticulocyte count	EFO_0007986	Pruning and Thresholding (P+T)	p < 0.01	143701	PGP000332	35393596	10.1038/s41588-022-01036-9	European:100		African:25|East Asian:25|European:25|South Asian:25	https://ftp.ebi.ac.uk/pub/databases/spot/pgs/scores/PGS002503/ScoringFiles/PGS002503.txt.gz
PGS001049	GBE_BIN2040	Risk taking behaviour	0.0238084	0.00410889	6.86e-09	-0.00072901	0.00740708	0.921598	0.0186091	0.0111987	0.0965684	0.0409915	0.0321468	0.202261	risk-taking behaviour	EFO_0008579	snpnet		4299	PGP000244	35324888	10.1371/journal.pgen.1010105		European:100	European:40|African:20|East Asian:20|South Asian:20	https://ftp.ebi.ac.uk/pub/databases/spot/pgs/scores/PGS001049/ScoringFiles/PGS001049.txt.gz
PGS001933	portability-PLR_LDL	LDL direct	-0.0237627	0.00410961	7.37e-09	-0.00696829	0.00747332	0.351119	-0.00294279	0.0114112	0.796496	0.0369456	0.0319753	0.247909	low density lipoprotein cholesterol measurement	EFO_0004611	Penalized regression (bigstatsr)	HapMap3 variants	25604	PGP000263	34995502	10.1016/j.ajhg.2021.11.008		European:100	European:37.5|African:25|East Asian:12.5|Greater Middle Eastern:12.5|South Asian:12.5	https://ftp.ebi.ac.uk/pub/databases/spot/pgs/scores/PGS001933/ScoringFiles/PGS001933.txt.gz
PGS002676	repro_MENARCHE_AGE.SBayesR	Age of Menarche	-0.0236362	0.00411295	9.1e-09	-0.0138977	0.00745769	0.0623864	-0.00859322	0.0114049	0.451171	0.00339772	0.0323978	0.916475	age at menarche	EFO_0004703	SBayesR		988120	PGP000332	35393596	10.1038/s41588-022-01036-9	European:100		African:25|East Asian:25|European:25|South Asian:25	https://ftp.ebi.ac.uk/pub/databases/spot/pgs/scores/PGS002676/ScoringFiles/PGS002676.txt.gz
PGS002224	portability-ldpred2_sitting_height	Sitting height	-0.0237723	0.00413924	9.29e-09	-0.0174058	0.00757879	0.0216388	-0.0046677	0.0116374	0.68835	0.00126764	0.033665	0.969963	sitting height measurement	EFO_0011011	LDpred2 (bigsnpr)	LDpred2-auto using HapMap3 variants	910252	PGP000263	34995502	10.1016/j.ajhg.2021.11.008		European:100	European:37.5|African:25|East Asian:12.5|Greater Middle Eastern:12.5|South Asian:12.5	https://ftp.ebi.ac.uk/pub/databases/spot/pgs/scores/PGS002224/ScoringFiles/PGS002224.txt.gz
PGS002150	portability-ldpred2_LDL	LDL direct	-0.0235894	0.0041085	9.38e-09	-0.00705656	0.00747861	0.345392	-6.14e-05	0.0113479	0.995685	0.0541847	0.0319225	0.0896247	low density lipoprotein cholesterol measurement	EFO_0004611	LDpred2 (bigsnpr)	LDpred2-auto using HapMap3 variants	360007	PGP000263	34995502	10.1016/j.ajhg.2021.11.008		European:100	European:37.5|African:25|East Asian:12.5|Greater Middle Eastern:12.5|South Asian:12.5	https://ftp.ebi.ac.uk/pub/databases/spot/pgs/scores/PGS002150/ScoringFiles/PGS002150.txt.gz
PGS000984	GBE_INI2237	Frequency of playing computer games	0.0236064	0.00411755	9.86e-09	-0.00381205	0.00742308	0.607574	-0.00285207	0.0114839	0.803861	0.0131279	0.0330514	0.691223	lifestyle measurement	EFO_0010724	snpnet		5774	PGP000244	35324888	10.1371/journal.pgen.1010105		European:100	European:40|African:20|East Asian:20|South Asian:20	https://ftp.ebi.ac.uk/pub/databases/spot/pgs/scores/PGS000984/ScoringFiles/PGS000984.txt.gz
PGS000709	HC299	Heart failure	0.0235968	0.00411617	9.88e-09	0.000484425	0.00753999	0.948773	0.0165144	0.0115284	0.152003	-0.0622694	0.0328523	0.058035	heart failure	EFO_0003144	snpnet (multi-PRS)	Weighted combination of multiple biomarker PRS. 1,080,968 variants as input (directly genotyped variants, imputed HLA allelotypes, and CNVs)	183287	PGP000128	33462484	10.1038/s41588-020-00757-z		European:100	European:100	https://ftp.ebi.ac.uk/pub/databases/spot/pgs/scores/PGS000709/ScoringFiles/PGS000709.txt.gz
PGS001341	GBE_HC382	Asthma	0.0235312	0.00411101	1.04e-08	0.00910512	0.00742635	0.220177	0.0166092	0.011487	0.148203	-0.0201743	0.031937	0.527589	asthma	MONDO_0004979	snpnet		6430	PGP000244	35324888	10.1371/journal.pgen.1010105		European:100	European:40|African:20|East Asian:20|South Asian:20	https://ftp.ebi.ac.uk/pub/databases/spot/pgs/scores/PGS001341/ScoringFiles/PGS001341.txt.gz
PGS002005	portability-PLR_sitting_height	Sitting height	-0.0236956	0.00414262	1.07e-08	-0.0154301	0.00749607	0.039549	-0.000713399	0.0114201	0.950189	-0.00592252	0.0338638	0.861164	sitting height measurement	EFO_0011011	Penalized regression (bigstatsr)	HapMap3 variants	118423	PGP000263	34995502	10.1016/j.ajhg.2021.11.008		European:100	European:37.5|African:25|East Asian:12.5|Greater Middle Eastern:12.5|South Asian:12.5	https://ftp.ebi.ac.uk/pub/databases/spot/pgs/scores/PGS002005/ScoringFiles/PGS002005.txt.gz
PGS001173	GBE_INI30140	Neutrophill count	0.0235364	0.00411849	1.1e-08	-0.00931875	0.00745068	0.211035	0.02265	0.0111729	0.0426381	-0.0281579	0.0321864	0.381663	neutrophil count	EFO_0004833	snpnet		15578	PGP000244	35324888	10.1371/journal.pgen.1010105		European:100	European:40|African:20|East Asian:20|South Asian:20	https://ftp.ebi.ac.uk/pub/databases/spot/pgs/scores/PGS001173/ScoringFiles/PGS001173.txt.gz
PGS001098	GBE_BIN_FC2001747	Hair colour, red	0.0236522	0.00414267	1.13e-08	-0.0159687	0.0075739	0.0349982	0.0161599	0.0117068	0.167467	0.0203394	0.0319	0.523735	hair colour measurement	EFO_0007822	snpnet		1621	PGP000244	35324888	10.1371/journal.pgen.1010105		European:100	European:66.7|African:33.3	https://ftp.ebi.ac.uk/pub/databases/spot/pgs/scores/PGS001098/ScoringFiles/PGS001098.txt.gz
PGS002478	blood_WHITE_COUNT.P+T.0.001	White Blood Count	0.0238926	0.0041901	1.18e-08	0.00454011	0.00738722	0.538825	0.0224251	0.0112931	0.0470635	-0.0147402	0.0322708	0.64784	leukocyte count	EFO_0004308	Pruning and Thresholding (P+T)	p < 0.001	35005	PGP000332	35393596	10.1038/s41588-022-01036-9	European:100		African:25|East Asian:25|European:25|South Asian:25	https://ftp.ebi.ac.uk/pub/databases/spot/pgs/scores/PGS002478/ScoringFiles/PGS002478.txt.gz
PGS001050	GBE_HC1098	Diaphragmatic hernia (time-to-event)	0.0233662	0.00410968	1.3e-08	0.0108837	0.00746695	0.144955	-0.00177103	0.0111944	0.874293	0.0212286	0.0318829	0.505519	diaphragmatic hernia	EFO_0008561	snpnet		1857	PGP000244	35324888	10.1371/journal.pgen.1010105		European:100	European:40|African:20|East Asian:20|South Asian:20	https://ftp.ebi.ac.uk/pub/databases/spot/pgs/scores/PGS001050/ScoringFiles/PGS001050.txt.gz
PGS002454	blood_HIGH_LIGHT_SCATTER_RETICULOCYTE_COUNT.P+T.0.001	High Light Scatter Reticulocyte Count	0.0243989	0.00429384	1.33e-08	0.00826724	0.00740228	0.264058	0.000774309	0.0112497	0.945125	0.0720654	0.0327105	0.0275858	reticulocyte count	EFO_0007986	Pruning and Thresholding (P+T)	p < 0.001	37335	PGP000332	35393596	10.1038/s41588-022-01036-9	European:100		African:25|East Asian:25|European:25|South Asian:25	https://ftp.ebi.ac.uk/pub/databases/spot/pgs/scores/PGS002454/ScoringFiles/PGS002454.txt.gz
PGS001091	GBE_BIN2020	Loneliness	0.0233647	0.00411864	1.4e-08	0.00201407	0.00752322	0.788919	0.034878	0.0112656	0.00196175	0.00966343	0.0322787	0.764654	loneliness measurement	EFO_0007865	snpnet		660	PGP000244	35324888	10.1371/journal.pgen.1010105		European:100	European:40|African:20|East Asian:20|South Asian:20	https://ftp.ebi.ac.uk/pub/databases/spot/pgs/scores/PGS001091/ScoringFiles/PGS001091.txt.gz
PGS002703	biochemistry_LDLdirect.SBayesR	LDL Cholesterol	-0.0232571	0.00411038	1.53e-08	-0.0138333	0.00753751	0.0664664	-0.00770825	0.011502	0.502754	0.0415926	0.0323857	0.199041	low density lipoprotein cholesterol measurement	EFO_0004611	SBayesR		970081	PGP000332	35393596	10.1038/s41588-022-01036-9	European:100		African:25|East Asian:25|European:25|South Asian:25	https://ftp.ebi.ac.uk/pub/databases/spot/pgs/scores/PGS002703/ScoringFiles/PGS002703.txt.gz
PGS000684	snpnet.Glucose	Glucose [mmol/L]	0.0232565	0.00411308	1.56e-08	0.0066485	0.00752042	0.376664	0.00559195	0.011333	0.621715	-0.0612494	0.032114	0.0564882	glucose measurement	EFO_0004468	snpnet	1,080,968 variants as input (directly genotyped variants, imputed HLA allelotypes, and CNVs)	3313	PGP000128	33462484	10.1038/s41588-020-00757-z		European:100	European:50|African:16.7|East Asian:16.7|South Asian:16.7	https://ftp.ebi.ac.uk/pub/databases/spot/pgs/scores/PGS000684/ScoringFiles/PGS000684.txt.gz
PGS002081	portability-ldpred2_681	Superficial cellulitis and abscess	0.0232724	0.0041276	1.72e-08	0.0134403	0.00743541	0.0706687	0.0217097	0.011529	0.0596928	0.0247008	0.0324341	0.446319	cellulitis	EFO_0003035	LDpred2 (bigsnpr)	LDpred2-auto using HapMap3 variants	640921	PGP000263	34995502	10.1016/j.ajhg.2021.11.008		European:100	European:37.5|African:25|East Asian:12.5|Greater Middle Eastern:12.5|South Asian:12.5	https://ftp.ebi.ac.uk/pub/databases/spot/pgs/scores/PGS002081/ScoringFiles/PGS002081.txt.gz
PGS002456	disease_HYPERTENSION_DIAGNOSED.P+T.0.001	Hypertension	0.0235253	0.0041763	1.77e-08	0.00400666	0.00792229	0.613036	-0.00308859	0.0165351	0.851825	0.0101104	0.0321892	0.75345	hypertension	EFO_0000537	Pruning and Thresholding (P+T)	p < 0.001	22539	PGP000332	35393596	10.1038/s41588-022-01036-9	European:100		African:25|East Asian:25|European:25|South Asian:25	https://ftp.ebi.ac.uk/pub/databases/spot/pgs/scores/PGS002456/ScoringFiles/PGS002456.txt.gz
PGS000939	GBE_HC310	Hiatus hernia	0.023109	0.00411033	1.89e-08	0.000802938	0.00745821	0.914267	-0.00639101	0.0113231	0.572468	0.0189875	0.0325857	0.5601	Hiatus hernia	HP_0002036	snpnet		2553	PGP000244	35324888	10.1371/journal.pgen.1010105		European:100	European:40|African:20|East Asian:20|South Asian:20	https://ftp.ebi.ac.uk/pub/databases/spot/pgs/scores/PGS000939/ScoringFiles/PGS000939.txt.gz
PGS001034	GBE_QT_FC10001478	Salt added to food	0.0230584	0.00411158	2.04e-08	0.00469695	0.0074605	0.528972	1.4e-05	0.011253	0.999005	-0.0599284	0.0327505	0.067273	diet measurement	EFO_0008111	snpnet		6651	PGP000244	35324888	10.1371/journal.pgen.1010105		European:100	European:40|African:20|East Asian:20|South Asian:20	https://ftp.ebi.ac.uk/pub/databases/spot/pgs/scores/PGS001034/ScoringFiles/PGS001034.txt.gz
PGS000142	DepAll	Probable Depression (low mood or anhedonia, and seen a GP or psychiatrist for nerves, anxiety, tension or depression)	0.0230709	0.0041149	2.06e-08	0.0059843	0.00748356	0.423908	0.0378243	0.0112921	0.000809193	0.0167678	0.0322997	0.603669	seeing a general practitioner for nerves, anxiety, tension or depression, self-reported|seeing a psychiatrist for nerves, anxiety, tension or depression, self-reported|depressive disorder	EFO_0009820|EFO_0009821|MONDO_0002050	LD-clumping and p-value thresholding (Ricopilli)	Clumping r2 < 0.1. Scores provided at a p-value threshold = 0.1 (LD-clumped summary statistics require to calculate the score at other threshold are linked in GWAS sample descriptions)	21908	PGP000068	32231276	10.1038/s41588-020-0594-5	European:100		European:100	https://ftp.ebi.ac.uk/pub/databases/spot/pgs/scores/PGS000142/ScoringFiles/PGS000142.txt.gz
PGS001832	portability-PLR_351	Other peripheral nerve disorders	0.023044	0.00411228	2.1e-08	0.0016363	0.00747061	0.826625	0.0399972	0.0112121	0.000360628	0.0783673	0.0330853	0.0178535	peripheral nervous system disease	EFO_0009387	Penalized regression (bigstatsr)	HapMap3 variants	8393	PGP000263	34995502	10.1016/j.ajhg.2021.11.008		European:100	European:37.5|African:25|East Asian:12.5|Greater Middle Eastern:12.5|South Asian:12.5	https://ftp.ebi.ac.uk/pub/databases/spot/pgs/scores/PGS001832/ScoringFiles/PGS001832.txt.gz
PGS001915	portability-PLR_F_menarche	Age when periods started (menarche)	-0.0229958	0.00410896	2.19e-08	-0.0132709	0.00747679	0.0759074	-0.00624256	0.0113217	0.581372	0.0344517	0.0320367	0.282204	age at menarche	EFO_0004703	Penalized regression (bigstatsr)	HapMap3 variants	38940	PGP000263	34995502	10.1016/j.ajhg.2021.11.008		European:100	European:37.5|African:25|East Asian:12.5|Greater Middle Eastern:12.5|South Asian:12.5	https://ftp.ebi.ac.uk/pub/databases/spot/pgs/scores/PGS001915/ScoringFiles/PGS001915.txt.gz
PGS001054	GBE_BIN1210	Snoring	0.023005	0.00411101	2.19e-08	0.008368	0.00740168	0.258243	0.00796841	0.0114681	0.487161	-0.0522431	0.0338024	0.122215	snoring measurement	EFO_0008341	snpnet		7407	PGP000244	35324888	10.1371/journal.pgen.1010105		European:100	European:40|African:20|East Asian:20|South Asian:20	https://ftp.ebi.ac.uk/pub/databases/spot/pgs/scores/PGS001054/ScoringFiles/PGS001054.txt.gz
PGS002620	biochemistry_Cholesterol.P+T.5e-08	Total cholesterol	-0.023011	0.00411974	2.33e-08	-0.0115885	0.00749672	0.12215	-0.0170049	0.0112918	0.132079	0.0566011	0.0326746	0.0832265	total cholesterol measurement	EFO_0004574	Pruning and Thresholding (P+T)	p < 5e-08	2571	PGP000332	35393596	10.1038/s41588-022-01036-9	European:100		African:25|East Asian:25|European:25|South Asian:25	https://ftp.ebi.ac.uk/pub/databases/spot/pgs/scores/PGS002620/ScoringFiles/PGS002620.txt.gz
PGS002155	portability-ldpred2_less_tanned	Ease of skin tanning	0.0238436	0.00427009	2.35e-08	-0.00553934	0.00846706	0.512968	0.00723693	0.0134939	0.591744	-0.036395	0.0334868	0.277104	suntan	EFO_0004279	LDpred2 (bigsnpr)	LDpred2-auto using HapMap3 variants	240701	PGP000263	34995502	10.1016/j.ajhg.2021.11.008		European:100	European:37.5|African:25|East Asian:12.5|Greater Middle Eastern:12.5|South Asian:12.5	https://ftp.ebi.ac.uk/pub/databases/spot/pgs/scores/PGS002155/ScoringFiles/PGS002155.txt.gz
PGS002673	body_WHRadjBMIz.PolyFun-pred	Waist-Hip Ratio	0.0229643	0.00413788	2.86e-08	0.0101566	0.00741232	0.170615	0.018747	0.0116308	0.106998	-0.0451287	0.0334675	0.177519	waist-hip ratio	EFO_0004343	PolyFun-pred		325206	PGP000332	35393596	10.1038/s41588-022-01036-9	European:100		African:25|East Asian:25|European:25|South Asian:25	https://ftp.ebi.ac.uk/pub/databases/spot/pgs/scores/PGS002673/ScoringFiles/PGS002673.txt.gz
PGS000296	GPS_CAD_SA	Coronary artery disease	0.0231176	0.00416738	2.9e-08	-0.00746691	0.00753247	0.321541	0.00182765	0.0115573	0.874348	0.0391332	0.0326791	0.231113	coronary artery disease	EFO_0001645	LDpred	ÃÂ = 0.003; LD panel = 503 1000G Europeans	6630150	PGP000090	32762905	10.1016/j.jacc.2020.06.024	European:75.3|South Asian:13.6|East Asian:6|Hispanic or Latin American:2.2|African:1.7|Greater Middle Eastern:1.2	South Asian:100	South Asian:100	https://ftp.ebi.ac.uk/pub/databases/spot/pgs/scores/PGS000296/ScoringFiles/PGS000296.txt.gz
PGS001793	1kgeur_gbmi_leaveUKBBout_Stroke_pst_eff_a1_b0.5_phiauto	Stroke	-0.0229318	0.00414418	3.14e-08	-0.0119279	0.00747726	0.110663	-0.0105302	0.011923	0.377139	0.0822355	0.0331922	0.0132285	stroke	EFO_0000712	PRS-CS-auto	effective sample size and other defualt parameters	910099	PGP000262		10.1101/2021.11.18.21266545	European:67|East Asian:28.6|African:2.7|Additional Diverse Ancestries:1.6		Additional Asian Ancestries:50|European:50	https://ftp.ebi.ac.uk/pub/databases/spot/pgs/scores/PGS001793/ScoringFiles/PGS001793.txt.gz
PGS000695	snpnet.Sodium_in_urine	Sodium in urine [mmol/L]	0.0226688	0.00411628	3.65e-08	0.00849554	0.00743794	0.253375	0.0122846	0.0114712	0.284209	0.00672265	0.0317784	0.83246	sodium measurement|urinary metabolite measurement	EFO_0009282|EFO_0005116	snpnet	1,080,968 variants as input (directly genotyped variants, imputed HLA allelotypes, and CNVs)	5833	PGP000128	33462484	10.1038/s41588-020-00757-z		European:100	European:45.5|African:18.2|East Asian:18.2|South Asian:18.2	https://ftp.ebi.ac.uk/pub/databases/spot/pgs/scores/PGS000695/ScoringFiles/PGS000695.txt.gz
PGS002111	portability-ldpred2_depressed_for_1w	Ever depressed for a whole week	0.022691	0.00412047	3.65e-08	0.0237206	0.0074432	0.00143816	0.0137956	0.0112235	0.21901	0.000382813	0.0321767	0.990508	depressive symptom measurement	EFO_0007006	LDpred2 (bigsnpr)	LDpred2-auto using HapMap3 variants	791873	PGP000263	34995502	10.1016/j.ajhg.2021.11.008		European:100	European:37.5|African:25|East Asian:12.5|Greater Middle Eastern:12.5|South Asian:12.5	https://ftp.ebi.ac.uk/pub/databases/spot/pgs/scores/PGS002111/ScoringFiles/PGS002111.txt.gz
PGS002011	portability-PLR_water_intake	Water intake	0.0227229	0.00412717	3.68e-08	0.0174326	0.00742865	0.0189417	0.0319159	0.011191	0.00434551	0.0311307	0.0320304	0.331096	drinking behavior	EFO_0004315	Penalized regression (bigstatsr)	HapMap3 variants	43709	PGP000263	34995502	10.1016/j.ajhg.2021.11.008		European:100	European:37.5|African:25|East Asian:12.5|Greater Middle Eastern:12.5|South Asian:12.5	https://ftp.ebi.ac.uk/pub/databases/spot/pgs/scores/PGS002011/ScoringFiles/PGS002011.txt.gz
PGS002605	biochemistry_LDLdirect.P+T.5e-08	LDL Cholesterol	-0.0226557	0.00411512	3.68e-08	-0.011315	0.00754434	0.133668	-0.0138782	0.0113307	0.220638	0.0864145	0.0325291	0.00789496	low density lipoprotein cholesterol measurement	EFO_0004611	Pruning and Thresholding (P+T)	p < 5e-08	2337	PGP000332	35393596	10.1038/s41588-022-01036-9	European:100		African:25|East Asian:25|European:25|South Asian:25	https://ftp.ebi.ac.uk/pub/databases/spot/pgs/scores/PGS002605/ScoringFiles/PGS002605.txt.gz
PGS000700	snpnet.Urate	Urate [umol/L]	0.0226429	0.00411389	3.71e-08	-0.0157757	0.00744437	0.0340785	0.00333971	0.0112542	0.766656	-0.0320213	0.0332701	0.335816	urate measurement	EFO_0004531	snpnet	1,080,968 variants as input (directly genotyped variants, imputed HLA allelotypes, and CNVs)	20171	PGP000128	33462484	10.1038/s41588-020-00757-z		European:100	European:40|African:20|East Asian:20|South Asian:20	https://ftp.ebi.ac.uk/pub/databases/spot/pgs/scores/PGS000700/ScoringFiles/PGS000700.txt.gz
PGS002561	mental_NEUROTICISM.P+T.1e-06	Neuroticism	0.0226111	0.00410828	3.72e-08	0.000779304	0.00750496	0.917297	0.0259832	0.0114369	0.0230944	0.0225568	0.0321119	0.482403	neuroticism measurement	EFO_0007660	Pruning and Thresholding (P+T)	p < 1e-06	469	PGP000332	35393596	10.1038/s41588-022-01036-9	European:100		African:25|East Asian:25|European:25|South Asian:25	https://ftp.ebi.ac.uk/pub/databases/spot/pgs/scores/PGS002561/ScoringFiles/PGS002561.txt.gz
PGS002288	PRS_POP	Pelvic organ prolapse	-0.0226181	0.00411375	3.84e-08	-0.00573378	0.00748676	0.443762	-0.00552386	0.0112326	0.622882	-8.91e-05	0.0323746	0.997805	pelvic organ prolapse	EFO_0004710	LDpred	LD-clumping (r2 threshold = 0.99; varying the fraction of causal SNPs = [Inf, 1, 0.3, 0.1, 0.03, 0.01, 0.003, 0.001, 0.0003, 0.0001]	3242959	PGP000314	35739095	10.1038/s41467-022-31188-5	European:100		European:100	https://ftp.ebi.ac.uk/pub/databases/spot/pgs/scores/PGS002288/ScoringFiles/PGS002288.txt.gz
PGS002458	biochemistry_LDLdirect.P+T.0.001	LDL Cholesterol	-0.0226206	0.00411508	3.86e-08	0.00220544	0.00746306	0.767601	0.000871984	0.0119353	0.941759	0.0598186	0.0317834	0.0598265	low density lipoprotein cholesterol measurement	EFO_0004611	Pruning and Thresholding (P+T)	p < 0.001	20708	PGP000332	35393596	10.1038/s41588-022-01036-9	European:100		African:25|East Asian:25|European:25|South Asian:25	https://ftp.ebi.ac.uk/pub/databases/spot/pgs/scores/PGS002458/ScoringFiles/PGS002458.txt.gz
PGS002551	body_HEIGHTz.P+T.1e-06	Height	-0.0228861	0.00416549	3.92e-08	-0.0157925	0.00744776	0.0339691	-0.0113326	0.0115511	0.326549	-0.00510548	0.0329853	0.876994	body height	EFO_0004339	Pruning and Thresholding (P+T)	p < 1e-06	27070	PGP000332	35393596	10.1038/s41588-022-01036-9	European:100		African:25|East Asian:25|European:25|South Asian:25	https://ftp.ebi.ac.uk/pub/databases/spot/pgs/scores/PGS002551/ScoringFiles/PGS002551.txt.gz
PGS002627	repro_MENARCHE_AGE.PolyFun-pred	Age of Menarche	-0.0225775	0.0041132	4.04e-08	-0.0197668	0.00744056	0.00789263	0.00573209	0.0113637	0.613967	0.0141946	0.0324235	0.66154	age at menarche	EFO_0004703	PolyFun-pred		831098	PGP000332	35393596	10.1038/s41588-022-01036-9	European:100		African:25|East Asian:25|European:25|South Asian:25	https://ftp.ebi.ac.uk/pub/databases/spot/pgs/scores/PGS002627/ScoringFiles/PGS002627.txt.gz
PGS002036	portability-ldpred2_296.2	Depression	0.0225368	0.00410783	4.1e-08	0.00996397	0.00745676	0.181473	0.0292612	0.0113029	0.00963006	0.0366939	0.0326551	0.261148	depressive disorder	MONDO_0002050	LDpred2 (bigsnpr)	LDpred2-auto using HapMap3 variants	807338	PGP000263	34995502	10.1016/j.ajhg.2021.11.008		European:100	European:37.5|African:25|East Asian:12.5|Greater Middle Eastern:12.5|South Asian:12.5	https://ftp.ebi.ac.uk/pub/databases/spot/pgs/scores/PGS002036/ScoringFiles/PGS002036.txt.gz
PGS001053	GBE_INI1060	Time spend outdoors in winter	0.0225793	0.00411602	4.12e-08	0.00782799	0.00744108	0.292801	0.00938218	0.0112551	0.404512	0.013498	0.0331791	0.684138	time spent outdoors measurement	EFO_0600081	snpnet		2323	PGP000244	35324888	10.1371/journal.pgen.1010105		European:100	European:40|African:20|East Asian:20|South Asian:20	https://ftp.ebi.ac.uk/pub/databases/spot/pgs/scores/PGS001053/ScoringFiles/PGS001053.txt.gz
PGS001535	GBE_BIN_FC20002267	Use of sun/uv protection (Sometimes)	-0.0232584	0.00424062	4.14e-08	0.00380479	0.00767039	0.619869	-0.0193486	0.012078	0.109161	-0.0472476	0.0319765	0.139522	sun exposure measurement	EFO_0010729	snpnet		309	PGP000244	35324888	10.1371/journal.pgen.1010105		European:100	European:40|African:20|East Asian:20|South Asian:20	https://ftp.ebi.ac.uk/pub/databases/spot/pgs/scores/PGS001535/ScoringFiles/PGS001535.txt.gz
PGS000671	snpnet.Apolipoprotein_A	Apolipoprotein A [g/L]	-0.0225576	0.0041192	4.35e-08	-0.00190952	0.00746402	0.798083	-0.00558376	0.0113859	0.623844	0.0480942	0.0332671	0.148262	apolipoprotein A 1 measurement	EFO_0004614	snpnet	1,080,968 variants as input (directly genotyped variants, imputed HLA allelotypes, and CNVs)	19324	PGP000128	33462484	10.1038/s41588-020-00757-z		European:100	European:45.5|African:18.2|East Asian:18.2|South Asian:18.2	https://ftp.ebi.ac.uk/pub/databases/spot/pgs/scores/PGS000671/ScoringFiles/PGS000671.txt.gz
PGS002337	biochemistry_LDLdirect.BOLT-LMM	LDL Cholesterol	-0.0225031	0.00411085	4.4e-08	-0.00458206	0.00755889	0.544395	-0.00985372	0.0114807	0.390734	0.0455994	0.032492	0.160497	low density lipoprotein cholesterol measurement	EFO_0004611	BOLT-LMM		1109311	PGP000332	35393596	10.1038/s41588-022-01036-9	European:100		African:25|East Asian:25|European:25|South Asian:25	https://ftp.ebi.ac.uk/pub/databases/spot/pgs/scores/PGS002337/ScoringFiles/PGS002337.txt.gz
PGS002556	biochemistry_LDLdirect.P+T.1e-06	LDL Cholesterol	-0.0225354	0.00411711	4.41e-08	-0.0101473	0.00754844	0.178854	-0.0117669	0.0113393	0.299405	0.0742516	0.0324138	0.0219784	low density lipoprotein cholesterol measurement	EFO_0004611	Pruning and Thresholding (P+T)	p < 1e-06	3244	PGP000332	35393596	10.1038/s41588-022-01036-9	European:100		African:25|East Asian:25|European:25|South Asian:25	https://ftp.ebi.ac.uk/pub/databases/spot/pgs/scores/PGS002556/ScoringFiles/PGS002556.txt.gz
PGS000297	GRS3290_Height	Height	-0.0229019	0.00420449	5.12e-08	-0.0214307	0.00742712	0.00390832	-0.00600316	0.0117215	0.608548	0.0268351	0.0336848	0.425652	body height	EFO_0004339	GWAS-significant (lead and secondary) variants	beta coefficient for effect size after TRAILS' correction and used as weights for the GRS. R2 threshold = 0.1	3290	PGP000092	32527150	10.1161/circgen.119.002775	European:65.8|Not Reported:34.2		European:90.9|Greater Middle Eastern:9.1	https://ftp.ebi.ac.uk/pub/databases/spot/pgs/scores/PGS000297/ScoringFiles/PGS000297.txt.gz
PGS001792	1kgeur_gbmi_leaveUKBBout_POAG_pst_eff_a1_b0.5_phiauto	Primary open-angle glaucoma	-0.0223807	0.00411239	5.26e-08	-0.0156022	0.0075676	0.0392356	-0.0421149	0.0113259	0.000200438	-0.0355877	0.0327815	0.277655	glaucoma	EFO_0000516	PRS-CS-auto	effective sample size and other defualt parameters	911402	PGP000262		10.1101/2021.11.18.21266545	European:71.9|East Asian:25.3|African:1.9|Additional Diverse Ancestries:0.9		Additional Asian Ancestries:50|European:50	https://ftp.ebi.ac.uk/pub/databases/spot/pgs/scores/PGS001792/ScoringFiles/PGS001792.txt.gz
PGS002409	biochemistry_LDLdirect.P+T.0.0001	LDL Cholesterol	-0.0223891	0.00411879	5.45e-08	-0.00141739	0.00742926	0.848694	0.00439657	0.0113152	0.697606	0.087353	0.0323018	0.0068453	low density lipoprotein cholesterol measurement	EFO_0004611	Pruning and Thresholding (P+T)	p < 0.0001	7626	PGP000332	35393596	10.1038/s41588-022-01036-9	European:100		African:25|East Asian:25|European:25|South Asian:25	https://ftp.ebi.ac.uk/pub/databases/spot/pgs/scores/PGS002409/ScoringFiles/PGS002409.txt.gz
PGS000092	hct	Hematocrit	0.0223465	0.00412668	6.12e-08	-0.00897838	0.00747002	0.229394	-0.00247324	0.0113599	0.827649	0.0263909	0.0329977	0.423837	hematocrit	EFO_0004348	Regularized Regression (Elastic Net)	Bi-allelic variants (MAF > 0.01, INFO > 0.4, missingness rate < 0.1) with LD thinning (r2 threshold = 0.5)	28214	PGP000051	35072137	10.1016/j.xgen.2021.100086	European:100	European:100	European:100	https://ftp.ebi.ac.uk/pub/databases/spot/pgs/scores/PGS000092/ScoringFiles/PGS000092.txt.gz
PGS002029	portability-ldpred2_272	Disorders of lipoid metabolism	0.0222967	0.00412133	6.3e-08	0.00572419	0.00745892	0.442827	0.0263436	0.0112667	0.019378	0.0292326	0.0323497	0.366185	Abnormal circulating lipid concentration	HP_0003119	LDpred2 (bigsnpr)	LDpred2-auto using HapMap3 variants	764390	PGP000263	34995502	10.1016/j.ajhg.2021.11.008		European:100	European:37.5|African:25|East Asian:12.5|Greater Middle Eastern:12.5|South Asian:12.5	https://ftp.ebi.ac.uk/pub/databases/spot/pgs/scores/PGS002029/ScoringFiles/PGS002029.txt.gz
PGS001240	GBE_INI30010	Red blood cell count	0.0221797	0.0041167	7.13e-08	0.0012078	0.00745639	0.87132	0.0147491	0.0111797	0.187078	0.0325827	0.0330422	0.324087	erythrocyte count	EFO_0004305	snpnet		20480	PGP000244	35324888	10.1371/journal.pgen.1010105		European:100	European:40|African:20|East Asian:20|South Asian:20	https://ftp.ebi.ac.uk/pub/databases/spot/pgs/scores/PGS001240/ScoringFiles/PGS001240.txt.gz
PGS001009	GBE_INI3064	PEF	-0.022217	0.00412444	7.18e-08	-0.00850036	0.00743593	0.252977	-0.000931752	0.0113792	0.934741	-0.0138228	0.0319568	0.665345	peak expiratory flow	EFO_0009718	snpnet		9523	PGP000244	35324888	10.1371/journal.pgen.1010105		European:100	European:40|African:20|East Asian:20|South Asian:20	https://ftp.ebi.ac.uk/pub/databases/spot/pgs/scores/PGS001009/ScoringFiles/PGS001009.txt.gz
PGS000761	LDpred2_hypoT_PRS	Hypothyroidism	0.022398	0.00416816	7.72e-08	0.0128976	0.00747355	0.0843895	0.0103729	0.0113732	0.361743	-0.0319233	0.0325052	0.326052	hypothyroidism	EFO_0004705	LDpred2-auto	computed per chromosome, 10K EUR UKB individuals as LD reference, only using HapMap2 variants, MHC region removed	1099649	PGP000164	34099659	10.1038/s41467-021-23661-4		European:100	European:100	https://ftp.ebi.ac.uk/pub/databases/spot/pgs/scores/PGS000761/ScoringFiles/PGS000761.txt.gz
PGS001400	GBE_INI30020	Haemoglobin concentration	0.0222078	0.00413973	8.12e-08	0.0037271	0.00749489	0.618988	0.00810801	0.011222	0.469982	0.0311016	0.0321393	0.333189	hemoglobin measurement	EFO_0004509	snpnet		15602	PGP000244	35324888	10.1371/journal.pgen.1010105		European:100	European:40|African:20|East Asian:20|South Asian:20	https://ftp.ebi.ac.uk/pub/databases/spot/pgs/scores/PGS001400/ScoringFiles/PGS001400.txt.gz
PGS002471	pigment_TANNING.P+T.0.001	Tanning	-0.0225788	0.00424105	1.02e-07	0.00230638	0.0074857	0.758003	-0.00437302	0.0120935	0.71765	-0.0262345	0.0328774	0.4249	suntan	EFO_0004279	Pruning and Thresholding (P+T)	p < 0.001	20040	PGP000332	35393596	10.1038/s41588-022-01036-9	European:100		African:25|East Asian:25|European:25|South Asian:25	https://ftp.ebi.ac.uk/pub/databases/spot/pgs/scores/PGS002471/ScoringFiles/PGS002471.txt.gz
PGS001937	portability-PLR_less_tanned	Ease of skin tanning	0.022761	0.00428331	1.07e-07	-0.00594364	0.00841334	0.479905	0.0144442	0.0138404	0.296659	-0.0506835	0.0331129	0.125861	suntan	EFO_0004279	Penalized regression (bigstatsr)	HapMap3 variants	16197	PGP000263	34995502	10.1016/j.ajhg.2021.11.008		European:100	European:37.5|African:25|East Asian:12.5|Greater Middle Eastern:12.5|South Asian:12.5	https://ftp.ebi.ac.uk/pub/databases/spot/pgs/scores/PGS001937/ScoringFiles/PGS001937.txt.gz
PGS000093	hgb	Hemoglobin concentration	0.0218914	0.00412811	1.14e-07	-0.00978318	0.00747778	0.190771	0.00123201	0.0114613	0.914398	0.0648848	0.0322036	0.0439227	hemoglobin measurement	EFO_0004509	Regularized Regression (Elastic Net)	Bi-allelic variants (MAF > 0.01, INFO > 0.4, missingness rate < 0.1) with LD thinning (r2 threshold = 0.5)	25090	PGP000051	35072137	10.1016/j.xgen.2021.100086	European:100	European:100	European:100	https://ftp.ebi.ac.uk/pub/databases/spot/pgs/scores/PGS000093/ScoringFiles/PGS000093.txt.gz
PGS002732	GRS_77	Chronic elevation of alanine aminotransferase	0.021812	0.00412154	1.21e-07	0.0206049	0.00741569	0.00546009	0.0167768	0.0113129	0.13808	-0.0073101	0.0329024	0.824178	serum alanine aminotransferase measurement	EFO_0004735	Genome-wide significant variants	r2 > 0.05, p<5E-08	77	PGP000341	35654975	10.1038/s41588-022-01078-z	European:75.1|African:17.1|Hispanic or Latin American:6.9|Additional Asian Ancestries:0.9		Multi-ancestry (including European):100	https://ftp.ebi.ac.uk/pub/databases/spot/pgs/scores/PGS002732/ScoringFiles/PGS002732.txt.gz
PGS002422	pigment_TANNING.P+T.0.0001	Tanning	-0.0223753	0.00424355	1.34e-07	0.00475281	0.00801419	0.553149	-0.00225699	0.0128851	0.860952	-0.017369	0.0322041	0.58965	suntan	EFO_0004279	Pruning and Thresholding (P+T)	p < 0.0001	8273	PGP000332	35393596	10.1038/s41588-022-01036-9	European:100		African:25|East Asian:25|European:25|South Asian:25	https://ftp.ebi.ac.uk/pub/databases/spot/pgs/scores/PGS002422/ScoringFiles/PGS002422.txt.gz
PGS002165	portability-ldpred2_log_cystatinC	Cystatin C	0.0217225	0.00412941	1.44e-07	0.0147812	0.00742422	0.046487	0.00826592	0.0116446	0.477798	-0.0307947	0.0325612	0.344277	cystatin C measurement	EFO_0004617	LDpred2 (bigsnpr)	LDpred2-auto using HapMap3 variants	781302	PGP000263	34995502	10.1016/j.ajhg.2021.11.008		European:100	European:37.5|African:25|East Asian:12.5|Greater Middle Eastern:12.5|South Asian:12.5	https://ftp.ebi.ac.uk/pub/databases/spot/pgs/scores/PGS002165/ScoringFiles/PGS002165.txt.gz
PGS002437	disease_CARDIOVASCULAR.P+T.0.001	Cardiovascular disease	0.0219622	0.00417634	1.45e-07	0.00810105	0.00774017	0.295273	-0.00255611	0.0145999	0.861019	0.00018321	0.0328663	0.995552	cardiovascular disease	EFO_0000319	Pruning and Thresholding (P+T)	p < 0.001	20431	PGP000332	35393596	10.1038/s41588-022-01036-9	European:100		African:25|East Asian:25|European:25|South Asian:25	https://ftp.ebi.ac.uk/pub/databases/spot/pgs/scores/PGS002437/ScoringFiles/PGS002437.txt.gz
PGS002350	pigment_TANNING.BOLT-LMM	Tanning	-0.0227926	0.00433715	1.48e-07	0.00911984	0.00893145	0.30721	-0.0122546	0.0143581	0.393383	0.0290334	0.0333148	0.383488	suntan	EFO_0004279	BOLT-LMM		1109311	PGP000332	35393596	10.1038/s41588-022-01036-9	European:100		African:25|East Asian:25|European:25|South Asian:25	https://ftp.ebi.ac.uk/pub/databases/spot/pgs/scores/PGS002350/ScoringFiles/PGS002350.txt.gz
PGS001244	GBE_BIN_FC30001727	Ease of skin tanning (get mildly or occasionally tanned)	0.0227929	0.00434427	1.55e-07	-0.00878877	0.00915557	0.337087	0.0194082	0.0145509	0.182264	0.0291952	0.0333206	0.380925	suntan	EFO_0004279	snpnet		958	PGP000244	35324888	10.1371/journal.pgen.1010105		European:100	European:40|African:20|East Asian:20|South Asian:20	https://ftp.ebi.ac.uk/pub/databases/spot/pgs/scores/PGS001244/ScoringFiles/PGS001244.txt.gz
PGS001408	GBE_INI30280	Immature reticulocyte fraction	0.0216332	0.00412326	1.55e-07	0.00656107	0.00744841	0.378389	0.0260955	0.0112511	0.0203742	0.0193551	0.0327966	0.555086	Immature Reticulocyte Fraction Measurement	EFO_0009253	snpnet		10871	PGP000244	35324888	10.1371/journal.pgen.1010105		European:100	European:40|African:20|East Asian:20|South Asian:20	https://ftp.ebi.ac.uk/pub/databases/spot/pgs/scores/PGS001408/ScoringFiles/PGS001408.txt.gz
PGS001786	1kgeur_gbmi_leaveUKBBout_Appendectomy_pst_eff_a1_b0.5_phiauto	Appendectomy	-0.021535	0.00412326	1.76e-07	0.00592921	0.00743072	0.42491	-0.00390258	0.0114012	0.732129	-0.0493476	0.0322545	0.12603	appendectomy	EFO_0600086	PRS-CS-auto	effective sample size and other defualt parameters	899660	PGP000262		10.1101/2021.11.18.21266545	European:100		European:100	https://ftp.ebi.ac.uk/pub/databases/spot/pgs/scores/PGS001786/ScoringFiles/PGS001786.txt.gz
PGS001150	GBE_INI1160	Sleep duration	-0.0213667	0.0041233	2.2e-07	-0.00104951	0.00745887	0.888102	-0.0256641	0.0113172	0.0233473	-0.0435738	0.0341968	0.20259	sleep duration	EFO_0005271	snpnet		4106	PGP000244	35324888	10.1371/journal.pgen.1010105		European:100	European:40|African:20|East Asian:20|South Asian:20	https://ftp.ebi.ac.uk/pub/databases/spot/pgs/scores/PGS001150/ScoringFiles/PGS001150.txt.gz
PGS001984	portability-PLR_log_water_mass	Whole body water mass	0.0214649	0.00414432	2.23e-07	0.00290506	0.00748837	0.698058	0.0278292	0.0112979	0.0137699	-0.0487102	0.0335851	0.14696	whole body water mass	EFO_0009805	Penalized regression (bigstatsr)	HapMap3 variants	127910	PGP000263	34995502	10.1016/j.ajhg.2021.11.008		European:100	European:37.5|African:25|East Asian:12.5|Greater Middle Eastern:12.5|South Asian:12.5	https://ftp.ebi.ac.uk/pub/databases/spot/pgs/scores/PGS001984/ScoringFiles/PGS001984.txt.gz
PGS002711	blood_RED_COUNT.SBayesR	Red Blood Cell Count	0.0212823	0.00411082	2.25e-07	0.0130933	0.00746629	0.07949	0.00618876	0.0111846	0.580037	0.0408354	0.0342446	0.233079	erythrocyte count	EFO_0004305	SBayesR		982902	PGP000332	35393596	10.1038/s41588-022-01036-9	European:100		African:25|East Asian:25|European:25|South Asian:25	https://ftp.ebi.ac.uk/pub/databases/spot/pgs/scores/PGS002711/ScoringFiles/PGS002711.txt.gz
PGS000744	PRS_melanoma_pigment.pathway	Melanoma	0.0217987	0.00421584	2.33e-07	-0.00128749	0.00857261	0.880618	0.0309742	0.0128683	0.0160832	-0.0073085	0.0322052	0.820474	melanoma	EFO_0000756	Genome-wide significant variants	SNPs with previously confirmed melanoma risk in genes involved in the pigmentation pathway	31	PGP000151	29890168	10.1016/j.jid.2018.05.023	European:100		European:100	https://ftp.ebi.ac.uk/pub/databases/spot/pgs/scores/PGS000744/ScoringFiles/PGS000744.txt.gz
PGS000318	cPRS_F	All-cause mortality (female)	0.0212361	0.004121	2.56e-07	0.00965739	0.00742895	0.193612	0.00693002	0.0112073	0.536344	-0.00677082	0.0346595	0.845117	age at death|female	EFO_0005056|PATO_0000383	Composite PRS (component scores combined by log(HR))	Weighted combination of 25 disease and risk factor PRS. Individual PRS were derived from autosomal variant associations (p < 5e-8) with LD clumping applied (r2 threshold = 0.1) to variants from the GWAS Catalog or large trait-specific GWAS.	4122	PGP000095	32758451	10.1016/j.ajhg.2020.07.002	European:91.4|Not Reported:6.2|East Asian:1.2|African:0.6|Additional Asian Ancestries:0.3|South Asian:0.3|Hispanic or Latin American:0.04	European:100	European:100	https://ftp.ebi.ac.uk/pub/databases/spot/pgs/scores/PGS000318/ScoringFiles/PGS000318.txt.gz
PGS000864	T2D-gPRS	Type 2 diabetes	-0.0322367	0.00626138	2.63e-07	-0.00497939	0.00941782	0.597	0.050943	0.0238593	0.0327499	0.0541777	0.0509113	0.287257	type 2 diabetes mellitus	MONDO_0005148	LD clumping	r2=0.1, and 250kb window	389243	PGP000211	34737425	10.1038/s41588-021-00948-2	European:100		European:100	https://ftp.ebi.ac.uk/pub/databases/spot/pgs/scores/PGS000864/ScoringFiles/PGS000864.txt.gz
PGS002569	pigment_TANNING.P+T.1e-06	Tanning	-0.0217911	0.00423967	2.75e-07	0.0108064	0.0083284	0.194447	0.00112842	0.0127462	0.929456	-0.0123113	0.031998	0.700421	suntan	EFO_0004279	Pruning and Thresholding (P+T)	p < 1e-06	4792	PGP000332	35393596	10.1038/s41588-022-01036-9	European:100		African:25|East Asian:25|European:25|South Asian:25	https://ftp.ebi.ac.uk/pub/databases/spot/pgs/scores/PGS002569/ScoringFiles/PGS002569.txt.gz
PGS002522	biochemistry_Cholesterol.P+T.0.01	Total cholesterol	-0.0209518	0.00407923	2.8e-07	-0.00285344	0.00742576	0.700784	0.012203	0.0113149	0.280817	0.0206588	0.0322001	0.521149	total cholesterol measurement	EFO_0004574	Pruning and Thresholding (P+T)	p < 0.01	109026	PGP000332	35393596	10.1038/s41588-022-01036-9	European:100		African:25|East Asian:25|European:25|South Asian:25	https://ftp.ebi.ac.uk/pub/databases/spot/pgs/scores/PGS002522/ScoringFiles/PGS002522.txt.gz
PGS002459	blood_LYMPHOCYTE_COUNT.P+T.0.001	Lymphocyte Count	0.0217049	0.0042273	2.83e-07	0.0058236	0.00740628	0.431688	0.0155574	0.0112373	0.166223	-0.0374349	0.0331182	0.258332	lymphocyte count	EFO_0004587	Pruning and Thresholding (P+T)	p < 0.001	36117	PGP000332	35393596	10.1038/s41588-022-01036-9	European:100		African:25|East Asian:25|European:25|South Asian:25	https://ftp.ebi.ac.uk/pub/databases/spot/pgs/scores/PGS002459/ScoringFiles/PGS002459.txt.gz
PGS001097	GBE_BIN_FC6001747	Hair colour, other	0.0214929	0.00419526	3e-07	-0.010229	0.00771518	0.184897	0.0271372	0.0127675	0.033545	0.040204	0.0347612	0.247445	hair colour measurement	EFO_0007822	snpnet		21	PGP000244	35324888	10.1371/journal.pgen.1010105		European:100	European:40|African:20|East Asian:20|South Asian:20	https://ftp.ebi.ac.uk/pub/databases/spot/pgs/scores/PGS001097/ScoringFiles/PGS001097.txt.gz
PGS000988	GBE_INI30290	High light scatter reticulocyte percentage	0.0211355	0.00414389	3.39e-07	0.0132194	0.00742341	0.0749506	0.0195349	0.0112811	0.0833363	-0.00300606	0.03211	0.925413	reticulocyte measurement	EFO_0010700	snpnet		7184	PGP000244	35324888	10.1371/journal.pgen.1010105		European:100	European:40|African:20|East Asian:20|South Asian:20	https://ftp.ebi.ac.uk/pub/databases/spot/pgs/scores/PGS000988/ScoringFiles/PGS000988.txt.gz
PGS000031	GRSt	Type 2 diabetes	0.0210084	0.00412096	3.43e-07	0.00805374	0.00744965	0.279658	0.014589	0.011247	0.19458	-0.0230381	0.0320447	0.472179	type 2 diabetes mellitus	MONDO_0005148	Genome-wide significant variants	Index SNPs or their proxies	62	PGP000020	24520119	10.2337/db13-1663	European:100		European:66.7|African:33.3	https://ftp.ebi.ac.uk/pub/databases/spot/pgs/scores/PGS000031/ScoringFiles/PGS000031.txt.gz
PGS000980	GBE_BIN_FC40002267	Use of sun / ultraviolet protection (always)	0.0214322	0.00420518	3.46e-07	-0.00303992	0.00749667	0.685108	0.015067	0.0117414	0.19941	0.0302052	0.0331702	0.362499	sun exposure measurement	EFO_0010729	snpnet		2594	PGP000244	35324888	10.1371/journal.pgen.1010105		European:100	European:40|African:20|East Asian:20|South Asian:20	https://ftp.ebi.ac.uk/pub/databases/spot/pgs/scores/PGS000980/ScoringFiles/PGS000980.txt.gz
PGS001950	portability-PLR_log_fat_free_mass	Whole body fat-free mass	0.0210453	0.00414424	3.81e-07	0.0029475	0.00748772	0.693844	0.0272917	0.011302	0.0157455	-0.0498893	0.0336464	0.13814	lean body mass	EFO_0004995	Penalized regression (bigstatsr)	HapMap3 variants	128827	PGP000263	34995502	10.1016/j.ajhg.2021.11.008		European:100	European:37.5|African:25|East Asian:12.5|Greater Middle Eastern:12.5|South Asian:12.5	https://ftp.ebi.ac.uk/pub/databases/spot/pgs/scores/PGS001950/ScoringFiles/PGS001950.txt.gz
PGS002618	pigment_TANNING.P+T.5e-08	Tanning	-0.0215038	0.00423509	3.82e-07	0.0100944	0.00824297	0.220722	0.00241538	0.0126288	0.848322	-0.014198	0.0320613	0.657882	suntan	EFO_0004279	Pruning and Thresholding (P+T)	p < 5e-08	4026	PGP000332	35393596	10.1038/s41588-022-01036-9	European:100		African:25|East Asian:25|European:25|South Asian:25	https://ftp.ebi.ac.uk/pub/databases/spot/pgs/scores/PGS002618/ScoringFiles/PGS002618.txt.gz
PGS000950	GBE_HC1171	Skin changes due to chronic exposure to nonionising radiation (time-to-event)	0.021426	0.00422255	3.89e-07	0.0131876	0.00751112	0.0791329	0.00465129	0.0117817	0.692999	0.0555002	0.0332294	0.0948775	response to radiation	GO_0009314	snpnet		169	PGP000244	35324888	10.1371/journal.pgen.1010105		European:100	European:40|African:20|East Asian:20|South Asian:20	https://ftp.ebi.ac.uk/pub/databases/spot/pgs/scores/PGS000950/ScoringFiles/PGS000950.txt.gz
PGS000143	GPNoDep	Seen a General Practitioner for nerves, anxiety, tension or depression (without report of low mood or anhedonia)	0.0208108	0.00411097	4.14e-07	0.00348435	0.00741953	0.638628	0.00226527	0.011212	0.839886	-0.00638249	0.0334678	0.848756	seeing a general practitioner for nerves, anxiety, tension or depression, self-reported	EFO_0009820	LD-clumping and p-value thresholding (Ricopilli)	Clumping r2 < 0.1. Scores provided at a p-value threshold = 0.1 (LD-clumped summary statistics require to calculate the score at other threshold are linked in GWAS sample descriptions)	21042	PGP000068	32231276	10.1038/s41588-020-0594-5	European:100		European:100	https://ftp.ebi.ac.uk/pub/databases/spot/pgs/scores/PGS000143/ScoringFiles/PGS000143.txt.gz
PGS001394	GBE_INI20414	Freq. of drinking alcohol	-0.0210934	0.00416776	4.17e-07	-0.0189878	0.00740607	0.0103528	-0.00186441	0.0113125	0.869093	-0.0315903	0.0327542	0.334814	alcohol consumption measurement	EFO_0007878	snpnet		860	PGP000244	35324888	10.1371/journal.pgen.1010105		European:100	European:40|African:20|East Asian:20|South Asian:20	https://ftp.ebi.ac.uk/pub/databases/spot/pgs/scores/PGS001394/ScoringFiles/PGS001394.txt.gz
PGS000978	GBE_INI1438	Bread intake	-0.0208339	0.00411769	4.2e-07	-0.00421605	0.00744216	0.571048	-0.00157046	0.0111777	0.888265	-0.0131215	0.033222	0.692871	carbohydrate intake measurement	EFO_0010811	snpnet		3483	PGP000244	35324888	10.1371/journal.pgen.1010105		European:100	European:40|African:20|East Asian:20|South Asian:20	https://ftp.ebi.ac.uk/pub/databases/spot/pgs/scores/PGS000978/ScoringFiles/PGS000978.txt.gz
PGS001021	GBE_BIN1980	Feelings of worry or anxiety	0.0207326	0.00411213	4.61e-07	0.0086281	0.00742909	0.245482	0.0136469	0.0112359	0.224526	0.0667931	0.0319398	0.0365088	worry measurement|anxiety measurement	EFO_0009589|EFO_0009863	snpnet		9747	PGP000244	35324888	10.1371/journal.pgen.1010105		European:100	European:40|African:20|East Asian:20|South Asian:20	https://ftp.ebi.ac.uk/pub/databases/spot/pgs/scores/PGS001021/ScoringFiles/PGS001021.txt.gz
PGS001069	GBE_INI1528	Water intake	0.0207749	0.00412804	4.84e-07	0.0104409	0.00743456	0.160207	0.0199709	0.0111902	0.0743117	-0.0231967	0.0321993	0.471272	diet measurement	EFO_0008111	snpnet		4994	PGP000244	35324888	10.1371/journal.pgen.1010105		European:100	European:40|African:20|East Asian:20|South Asian:20	https://ftp.ebi.ac.uk/pub/databases/spot/pgs/scores/PGS001069/ScoringFiles/PGS001069.txt.gz
PGS002527	blood_WHITE_COUNT.P+T.0.01	White Blood Count	0.0206991	0.00411896	5.03e-07	0.00581877	0.00740337	0.43189	0.000726609	0.0113206	0.948823	-0.0351142	0.0324953	0.279878	leukocyte count	EFO_0004308	Pruning and Thresholding (P+T)	p < 0.01	141866	PGP000332	35393596	10.1038/s41588-022-01036-9	European:100		African:25|East Asian:25|European:25|South Asian:25	https://ftp.ebi.ac.uk/pub/databases/spot/pgs/scores/PGS002527/ScoringFiles/PGS002527.txt.gz
PGS000471	PRSWEB_PHECODE172.3_UKBB-SAIGE-HRC-X172.3_LASSOSUM_MGI_20200608	Carcinoma in situ of skin	0.0210083	0.00419457	5.49e-07	0.0143468	0.00758178	0.0584551	0.00674991	0.0114203	0.554491	0.00558492	0.0330301	0.865729	skin carcinoma in situ	MONDO_0004641	Lassosum	s=0.2;Lambda=0.1	7	PGP000118	32991828	10.1016/j.ajhg.2020.08.025	European:100	European:100	European:100	https://ftp.ebi.ac.uk/pub/databases/spot/pgs/scores/PGS000471/ScoringFiles/PGS000471.txt.gz
PGS001797	1kgeur_gbmi_POAG_pst_eff_a1_b0.5_phiauto	Primary open-angle glaucoma	0.0205318	0.00411121	5.91e-07	0.0143251	0.00751445	0.0566064	0.0375891	0.0112812	0.00086218	0.0355872	0.0326039	0.275053	open-angle glaucoma	EFO_0004190	PRS-CS-auto	effective sample size and other defualt parameters	885417	PGP000262		10.1101/2021.11.18.21266545	European:78.9|East Asian:18.1|African:1.8|Additional Asian Ancestries:0.6|Additional Diverse Ancestries:0.6		European:100	https://ftp.ebi.ac.uk/pub/databases/spot/pgs/scores/PGS001797/ScoringFiles/PGS001797.txt.gz
PGS002330	pigment_HAIR.BOLT-LMM	Hair Color	0.0217971	0.00437687	6.36e-07	-0.0133377	0.00843692	0.113907	0.0105847	0.0141565	0.454645	-0.0107864	0.0335732	0.747998	hair colour measurement	EFO_0007822	BOLT-LMM		1109311	PGP000332	35393596	10.1038/s41588-022-01036-9	European:100		African:25|East Asian:25|European:25|South Asian:25	https://ftp.ebi.ac.uk/pub/databases/spot/pgs/scores/PGS002330/ScoringFiles/PGS002330.txt.gz
PGS001246	GBE_BIN_FC10001727	Ease of skin tanning (get very tanned)	-0.0218283	0.00438962	6.6e-07	0.00270509	0.00971697	0.780714	-0.0241253	0.0148808	0.104967	-0.00492075	0.032579	0.879944	suntan	EFO_0004279	snpnet		4130	PGP000244	35324888	10.1371/journal.pgen.1010105		European:100	European:40|African:20|East Asian:20|South Asian:20	https://ftp.ebi.ac.uk/pub/databases/spot/pgs/scores/PGS001246/ScoringFiles/PGS001246.txt.gz
PGS001155	GBE_INI23108	Impedance (left leg)	-0.0204281	0.00411471	6.88e-07	-0.0263643	0.0074507	0.000402401	-0.0294197	0.0112082	0.00866909	0.00644212	0.0325245	0.84299	body composition measurement	EFO_0005106	snpnet		28999	PGP000244	35324888	10.1371/journal.pgen.1010105		European:100	European:40|African:20|East Asian:20|South Asian:20	https://ftp.ebi.ac.uk/pub/databases/spot/pgs/scores/PGS001155/ScoringFiles/PGS001155.txt.gz
PGS001167	GBE_INI23113	Leg fat-free mass (R)	0.0204411	0.00413343	7.6e-07	0.00691005	0.00751719	0.357974	0.032451	0.0113108	0.0041173	-0.00143128	0.0328011	0.965195	lean body mass	EFO_0004995	snpnet		32046	PGP000244	35324888	10.1371/journal.pgen.1010105		European:100	European:40|African:20|East Asian:20|South Asian:20	https://ftp.ebi.ac.uk/pub/databases/spot/pgs/scores/PGS001167/ScoringFiles/PGS001167.txt.gz
PGS001159	GBE_INI23114	Right leg mass (predicted)	0.0204389	0.00413359	7.63e-07	0.00699373	0.00751351	0.351946	0.0327548	0.0113118	0.0037841	-0.00178107	0.0328334	0.956739	body composition measurement	EFO_0005106	snpnet		32103	PGP000244	35324888	10.1371/journal.pgen.1010105		European:100	European:40|African:20|East Asian:20|South Asian:20	https://ftp.ebi.ac.uk/pub/databases/spot/pgs/scores/PGS001159/ScoringFiles/PGS001159.txt.gz
PGS002602	disease_HI_CHOL_SELF_REP.P+T.5e-08	High cholesterol	-0.0202528	0.00410964	8.3e-07	-0.00518311	0.00744411	0.48626	-0.00963407	0.0115671	0.404911	0.0689278	0.0325322	0.0341113	Hypercholesterolemia	HP_0003124	Pruning and Thresholding (P+T)	p < 5e-08	545	PGP000332	35393596	10.1038/s41588-022-01036-9	European:100		African:25|East Asian:25|European:25|South Asian:25	https://ftp.ebi.ac.uk/pub/databases/spot/pgs/scores/PGS002602/ScoringFiles/PGS002602.txt.gz
PGS002600	body_HEIGHTz.P+T.5e-08	Height	-0.0204736	0.00415651	8.41e-07	-0.01504	0.0074577	0.0437254	-0.0096812	0.0115105	0.400304	-0.00141679	0.0327627	0.965507	body height	EFO_0004339	Pruning and Thresholding (P+T)	p < 5e-08	18937	PGP000332	35393596	10.1038/s41588-022-01036-9	European:100		African:25|East Asian:25|European:25|South Asian:25	https://ftp.ebi.ac.uk/pub/databases/spot/pgs/scores/PGS002600/ScoringFiles/PGS002600.txt.gz
PGS002002	portability-PLR_red_hair	Hair colour (natural, before greying)	0.0202527	0.00412475	9.11e-07	-0.0207965	0.00747214	0.00538241	0.0156313	0.0115578	0.176232	0.0260368	0.0331706	0.432491	hair colour measurement	EFO_0007822	Penalized regression (bigstatsr)	HapMap3 variants	2755	PGP000263	34995502	10.1016/j.ajhg.2021.11.008		European:100	European:42.9|African:28.6|Greater Middle Eastern:14.3|South Asian:14.3	https://ftp.ebi.ac.uk/pub/databases/spot/pgs/scores/PGS002002/ScoringFiles/PGS002002.txt.gz
PGS001132	GBE_FH1113	Family history of chronic bronchitis/emphysema	0.0201948	0.00411306	9.11e-07	0.0024942	0.00746507	0.738292	-0.0158648	0.0118117	0.179228	0.0140513	0.0327563	0.66795	family history	EFO_0000493	snpnet		1530	PGP000244	35324888	10.1371/journal.pgen.1010105		European:100	European:40|African:20|East Asian:20|South Asian:20	https://ftp.ebi.ac.uk/pub/databases/spot/pgs/scores/PGS001132/ScoringFiles/PGS001132.txt.gz
PGS002137	portability-ldpred2_fracture_5y	Fractured/broken bones in last 5 years	0.0202026	0.00411547	9.16e-07	0.0131412	0.00749207	0.0794286	0.0162213	0.0114186	0.155432	0.0483958	0.0326805	0.138639	bone fracture	EFO_0003931	LDpred2 (bigsnpr)	LDpred2-auto using HapMap3 variants	738021	PGP000263	34995502	10.1016/j.ajhg.2021.11.008		European:100	European:37.5|African:25|East Asian:12.5|Greater Middle Eastern:12.5|South Asian:12.5	https://ftp.ebi.ac.uk/pub/databases/spot/pgs/scores/PGS002137/ScoringFiles/PGS002137.txt.gz
PGS002220	portability-ldpred2_red_hair	Hair colour (natural, before greying)	0.0201824	0.00412666	1e-06	-0.0167515	0.00748081	0.025139	0.0104916	0.0116518	0.36789	0.00596619	0.0338183	0.859965	hair colour measurement	EFO_0007822	LDpred2 (bigsnpr)	LDpred2-auto using HapMap3 variants	21400	PGP000263	34995502	10.1016/j.ajhg.2021.11.008		European:100	European:42.9|African:28.6|Greater Middle Eastern:14.3|South Asian:14.3	https://ftp.ebi.ac.uk/pub/databases/spot/pgs/scores/PGS002220/ScoringFiles/PGS002220.txt.gz
PGS002282	GRS68_NAFLD	Nonalcoholic fatty liver disease	0.0200942	0.00412067	1.08e-06	0.0202506	0.00741537	0.00631616	0.0125475	0.0113517	0.269012	-0.00100314	0.0327563	0.975569	non-alcoholic fatty liver disease	EFO_0003095	Genome-wide significant variants	p<5E-08, MAF>1%, INFO>0.7, r2>0.8	68	PGP000312	35293152	10.1002/hep4.1932	European:75.1|African:17.1|Hispanic or Latin American:6.9|Additional Asian Ancestries:0.9		European:100	https://ftp.ebi.ac.uk/pub/databases/spot/pgs/scores/PGS002282/ScoringFiles/PGS002282.txt.gz
PGS002070	portability-ldpred2_565.1	Anal and rectal polyp	0.0200118	0.00410895	1.11e-06	0.00604821	0.00744529	0.416589	0.00714925	0.0111449	0.521208	-0.00250658	0.0323586	0.938256	anal polyp|polyp of rectum	MONDO_0060766|MONDO_0021398	LDpred2 (bigsnpr)	LDpred2-auto using HapMap3 variants	584133	PGP000263	34995502	10.1016/j.ajhg.2021.11.008		European:100	European:37.5|African:25|East Asian:12.5|Greater Middle Eastern:12.5|South Asian:12.5	https://ftp.ebi.ac.uk/pub/databases/spot/pgs/scores/PGS002070/ScoringFiles/PGS002070.txt.gz
PGS002388	disease_CARDIOVASCULAR.P+T.0.0001	Cardiovascular disease	0.0201165	0.00414453	1.21e-06	-0.00840508	0.00743181	0.258072	-0.00736579	0.0114023	0.518286	0.0718339	0.0321829	0.0256118	cardiovascular disease	EFO_0000319	Pruning and Thresholding (P+T)	p < 0.0001	5621	PGP000332	35393596	10.1038/s41588-022-01036-9	European:100		African:25|East Asian:25|European:25|South Asian:25	https://ftp.ebi.ac.uk/pub/databases/spot/pgs/scores/PGS002388/ScoringFiles/PGS002388.txt.gz
PGS002078	portability-ldpred2_618	Genital prolapse	0.0199025	0.00411202	1.3e-06	0.0120319	0.0074408	0.105875	-0.0039094	0.0111982	0.727007	-0.0339993	0.0318864	0.286304	prolapse of female genital organ	MONDO_0001592	LDpred2 (bigsnpr)	LDpred2-auto using HapMap3 variants	774553	PGP000263	34995502	10.1016/j.ajhg.2021.11.008		European:100	European:37.5|African:25|East Asian:12.5|Greater Middle Eastern:12.5|South Asian:12.5	https://ftp.ebi.ac.uk/pub/databases/spot/pgs/scores/PGS002078/ScoringFiles/PGS002078.txt.gz
PGS002323	disease_ALLERGY_ECZEMA_DIAGNOSED.BOLT-LMM	Eczema	0.0198818	0.00411492	1.35e-06	0.00907027	0.00743395	0.222421	0.0233847	0.0113084	0.0386484	0.0231523	0.0319948	0.469295	Eczema	HP_0000964	BOLT-LMM		1109311	PGP000332	35393596	10.1038/s41588-022-01036-9	European:100		African:25|East Asian:25|European:25|South Asian:25	https://ftp.ebi.ac.uk/pub/databases/spot/pgs/scores/PGS002323/ScoringFiles/PGS002323.txt.gz
PGS002554	disease_HYPERTENSION_DIAGNOSED.P+T.1e-06	Hypertension	0.0201296	0.00416676	1.36e-06	0.0138798	0.00741648	0.0612783	-0.00347407	0.011222	0.756882	0.0436392	0.031977	0.172346	hypertension	EFO_0000537	Pruning and Thresholding (P+T)	p < 1e-06	1715	PGP000332	35393596	10.1038/s41588-022-01036-9	European:100		African:25|East Asian:25|European:25|South Asian:25	https://ftp.ebi.ac.uk/pub/databases/spot/pgs/scores/PGS002554/ScoringFiles/PGS002554.txt.gz
PGS002508	blood_LYMPHOCYTE_COUNT.P+T.0.01	Lymphocyte Count	0.0200992	0.00416494	1.39e-06	0.00340114	0.00742596	0.646948	0.0113272	0.0115054	0.324864	-0.0315042	0.0328851	0.338058	lymphocyte count	EFO_0004587	Pruning and Thresholding (P+T)	p < 0.01	140957	PGP000332	35393596	10.1038/s41588-022-01036-9	European:100		African:25|East Asian:25|European:25|South Asian:25	https://ftp.ebi.ac.uk/pub/databases/spot/pgs/scores/PGS002508/ScoringFiles/PGS002508.txt.gz
PGS001262	GBE_BIN_FC2006150	Vascular/heart problems diagnosed by doctor Angina	0.019906	0.00413402	1.47e-06	0.00418828	0.00743088	0.573005	0.00724052	0.0112857	0.521155	0.027556	0.0322946	0.393509	angina pectoris	EFO_0003913	snpnet		1852	PGP000244	35324888	10.1371/journal.pgen.1010105		European:100	European:40|African:20|East Asian:20|South Asian:20	https://ftp.ebi.ac.uk/pub/databases/spot/pgs/scores/PGS001262/ScoringFiles/PGS001262.txt.gz
PGS002477	body_WHRadjBMIz.P+T.0.001	Waist-Hip Ratio	0.0199463	0.00414684	1.51e-06	0.000328311	0.00744252	0.964814	0.00971954	0.0116044	0.40227	-0.0146001	0.0324549	0.652811	waist-hip ratio	EFO_0004343	Pruning and Thresholding (P+T)	p < 0.001	27033	PGP000332	35393596	10.1038/s41588-022-01036-9	European:100		African:25|East Asian:25|European:25|South Asian:25	https://ftp.ebi.ac.uk/pub/databases/spot/pgs/scores/PGS002477/ScoringFiles/PGS002477.txt.gz
PGS002429	blood_WHITE_COUNT.P+T.0.0001	White Blood Count	0.0204158	0.00425594	1.61e-06	-0.00960487	0.00738545	0.193425	0.0195935	0.0111956	0.0801	-0.017005	0.0321886	0.597295	leukocyte count	EFO_0004308	Pruning and Thresholding (P+T)	p < 0.0001	13898	PGP000332	35393596	10.1038/s41588-022-01036-9	European:100		African:25|East Asian:25|European:25|South Asian:25	https://ftp.ebi.ac.uk/pub/databases/spot/pgs/scores/PGS002429/ScoringFiles/PGS002429.txt.gz
PGS002378	biochemistry_Triglycerides.BOLT-LMM-BBJ	Triglycerides	0.019795	0.00413632	1.7e-06	-0.00236746	0.00743189	0.750065	0.0204108	0.0112133	0.0687253	-0.0353777	0.0327227	0.279637	triglyceride measurement	EFO_0004530	BOLT-LMM-BBJ		920927	PGP000332	35393596	10.1038/s41588-022-01036-9	East Asian:100		African:25|East Asian:25|European:25|South Asian:25	https://ftp.ebi.ac.uk/pub/databases/spot/pgs/scores/PGS002378/ScoringFiles/PGS002378.txt.gz
PGS000334	GRSfull_22	Late-onset AlzheimerÃ¢â‚¬â„¢s disease	-0.019651	0.00411995	1.84e-06	-0.0103672	0.00741797	0.162242	-0.00348623	0.0112203	0.756023	-0.029822	0.0325121	0.359007	late-onset Alzheimers disease	EFO_1001870	Clumping and Thresholding (C+T)	p < 1e-8; r2 threshold = 0.01; HapMap3 SNPs (MAF > 0.01)	22	PGP000101	32968074	10.1038/s41467-020-18534-1	European:80.9|Not Reported:19.1		European:100	https://ftp.ebi.ac.uk/pub/databases/spot/pgs/scores/PGS000334/ScoringFiles/PGS000334.txt.gz
PGS002689	disease_ALLERGY_ECZEMA_DIAGNOSED.SBayesR	Eczema	0.0196284	0.00411814	1.88e-06	0.00380087	0.007443	0.609586	0.0220852	0.0113275	0.0512123	0.0397	0.032116	0.216405	Eczema	HP_0000964	SBayesR		957578	PGP000332	35393596	10.1038/s41588-022-01036-9	European:100		African:25|East Asian:25|European:25|South Asian:25	https://ftp.ebi.ac.uk/pub/databases/spot/pgs/scores/PGS002689/ScoringFiles/PGS002689.txt.gz
PGS001157	GBE_INI23107	Impedance (right leg)	-0.0196013	0.00411363	1.89e-06	-0.0257146	0.00746234	0.000569125	-0.0244346	0.0112157	0.0293611	-0.00855969	0.0326983	0.793493	body composition measurement	EFO_0005106	snpnet		30300	PGP000244	35324888	10.1371/journal.pgen.1010105		European:100	European:40|African:20|East Asian:20|South Asian:20	https://ftp.ebi.ac.uk/pub/databases/spot/pgs/scores/PGS001157/ScoringFiles/PGS001157.txt.gz
PGS002075	portability-ldpred2_594	Urinary calculus	0.0195778	0.00411172	1.92e-06	-0.00154863	0.00748567	0.836104	0.00458998	0.0112699	0.683802	0.0329409	0.0330895	0.319489	urolithiasis	MONDO_0024647	LDpred2 (bigsnpr)	LDpred2-auto using HapMap3 variants	731196	PGP000263	34995502	10.1016/j.ajhg.2021.11.008		European:100	European:37.5|African:25|East Asian:12.5|Greater Middle Eastern:12.5|South Asian:12.5	https://ftp.ebi.ac.uk/pub/databases/spot/pgs/scores/PGS002075/ScoringFiles/PGS002075.txt.gz
PGS002646	biochemistry_HDLcholesterol.PolyFun-pred	HDL Cholesterol	-0.0196126	0.00412211	1.96e-06	0.00573352	0.0074079	0.438947	-0.00951831	0.011214	0.395999	0.0248322	0.0335168	0.45876	high density lipoprotein cholesterol measurement	EFO_0004612	PolyFun-pred		402183	PGP000332	35393596	10.1038/s41588-022-01036-9	European:100		African:25|East Asian:25|European:25|South Asian:25	https://ftp.ebi.ac.uk/pub/databases/spot/pgs/scores/PGS002646/ScoringFiles/PGS002646.txt.gz
PGS002401	biochemistry_HDLcholesterol.P+T.0.0001	HDL Cholesterol	-0.0194252	0.00411845	2.4e-06	-0.0120028	0.00753915	0.111371	-0.000800965	0.0115152	0.944546	-0.0140638	0.0337529	0.67692	high density lipoprotein cholesterol measurement	EFO_0004612	Pruning and Thresholding (P+T)	p < 0.0001	15141	PGP000332	35393596	10.1038/s41588-022-01036-9	European:100		African:25|East Asian:25|European:25|South Asian:25	https://ftp.ebi.ac.uk/pub/databases/spot/pgs/scores/PGS002401/ScoringFiles/PGS002401.txt.gz
PGS000839	2H_Glucose	Two hour glucose during OGTT	0.0193577	0.00410973	2.47e-06	0.00958612	0.00741415	0.196029	0.00971411	0.0111983	0.385688	-0.020085	0.032051	0.530885	glucose tolerance test	EFO_0004307	Genome-wide significant variants	r2=0.5, 250kb window	219	PGP000211	34737425	10.1038/s41588-021-00948-2	Multi-ancestry (including European):100		European:100	https://ftp.ebi.ac.uk/pub/databases/spot/pgs/scores/PGS000839/ScoringFiles/PGS000839.txt.gz
PGS002727	PRS_PA	Asthma	0.0201526	0.00428428	2.55e-06	0.0176235	0.00867529	0.0422086	0.0593937	0.013081	5.61e-06	-0.0207584	0.0328382	0.527294	asthma	MONDO_0004979	PRS-CS	MAF>1%	985837	PGP000335	35595084	10.1016/j.jaci.2022.03.035	European:89.6|Multi-ancestry (excluding European):5.8|East Asian:3.7|Hispanic or Latin American:1	Multi-ancestry (including European):100	African:20|Hispanic or Latin American:20|East Asian:20|European:20|South Asian:20	https://ftp.ebi.ac.uk/pub/databases/spot/pgs/scores/PGS002727/ScoringFiles/PGS002727.txt.gz
PGS000356	PRSWEB_PHECODE10001_UKBB-SAIGE-HRC-X10001_LASSOSUM_MGI_20200608	Any Cancer	0.0196032	0.00417078	2.6e-06	-0.00203142	0.00742683	0.78445	0.0120133	0.0116816	0.303764	0.0130041	0.0352262	0.712008	cancer	EFO_0000311	Lassosum	s=0.2;Lambda=0.008859	179	PGP000118	32991828	10.1016/j.ajhg.2020.08.025	European:100	European:100	European:100	https://ftp.ebi.ac.uk/pub/databases/spot/pgs/scores/PGS000356/ScoringFiles/PGS000356.txt.gz
PGS001612	GBE_INI25890	Volume of grey matter in Ventral Striatum (L)	0.019306	0.00410936	2.63e-06	0.0122753	0.00750444	0.101895	0.00949596	0.0112907	0.400325	0.0173149	0.0324666	0.593816	grey matter volume measurement|neuroimaging measurement	EFO_0005420|EFO_0004346	snpnet		687	PGP000244	35324888	10.1371/journal.pgen.1010105		European:100	European:40|African:20|East Asian:20|South Asian:20	https://ftp.ebi.ac.uk/pub/databases/spot/pgs/scores/PGS001612/ScoringFiles/PGS001612.txt.gz
PGS002055	portability-ldpred2_443.9	Peripheral vascular disease, unspecified	0.0193119	0.00411703	2.72e-06	0.00968868	0.0075682	0.200481	0.0194542	0.0116895	0.0960628	-0.025923	0.0324454	0.424307	peripheral vascular disease	EFO_0003875	LDpred2 (bigsnpr)	LDpred2-auto using HapMap3 variants	599514	PGP000263	34995502	10.1016/j.ajhg.2021.11.008		European:100	European:37.5|African:25|East Asian:12.5|Greater Middle Eastern:12.5|South Asian:12.5	https://ftp.ebi.ac.uk/pub/databases/spot/pgs/scores/PGS002055/ScoringFiles/PGS002055.txt.gz
PGS000816	GRS150_ALT	Alanine transaminase	0.0192902	0.00412563	2.93e-06	0.0201592	0.00740552	0.00648519	0.0117344	0.0119416	0.325782	0.00923362	0.0332846	0.781462	serum alanine aminotransferase measurement	EFO_0004735	Variants associated with alanine transaminase levels	p < 1e-9	150	PGP000201	33972514	10.1038/s41467-021-22338-2	European:100	European:100	European:100	https://ftp.ebi.ac.uk/pub/databases/spot/pgs/scores/PGS000816/ScoringFiles/PGS000816.txt.gz
PGS000838	Fasting_Glucose	Fasting Glucose	0.0191891	0.00410559	2.96e-06	0.00128065	0.00743609	0.863264	-0.00627337	0.0112323	0.576495	-0.0324159	0.032317	0.315831	fasting blood glucose measurement	EFO_0004465	Genome-wide significant variants	r2=0.5, 250kb window	224	PGP000211	34737425	10.1038/s41588-021-00948-2	European:100		European:100	https://ftp.ebi.ac.uk/pub/databases/spot/pgs/scores/PGS000838/ScoringFiles/PGS000838.txt.gz
PGS000353	PRSWEB_PHECODE10001_UKBB-SAIGE-HRC-X10001_P_5e-08_MGI_20200608	Any Cancer	0.019208	0.00412606	3.24e-06	-0.000742887	0.00741817	0.92023	0.0103139	0.0114434	0.367431	0.0219663	0.0339338	0.517419	cancer	EFO_0000311	GWAS Hits	LD Clumping (MAF >= 1%, r^2 <= 0.1) & P<=5e-08	14	PGP000118	32991828	10.1016/j.ajhg.2020.08.025	European:100	European:100	European:100	https://ftp.ebi.ac.uk/pub/databases/spot/pgs/scores/PGS000353/ScoringFiles/PGS000353.txt.gz
PGS002289	GRS23_AD	Late onset Alzheimers disease	-0.0191585	0.00412455	3.4e-06	-0.0174332	0.00740196	0.0185119	-0.00380076	0.0111542	0.733294	-0.00234887	0.0324463	0.94229	late-onset Alzheimers disease	EFO_1001870	GWAS-significant variants (including APOE)		23	PGP000316	35377426	10.1001/jamanetworkopen.2022.5491	European:100		European:100	https://ftp.ebi.ac.uk/pub/databases/spot/pgs/scores/PGS002289/ScoringFiles/PGS002289.txt.gz
PGS001639	GBE_INI25004	Volume of ventricular cerebrospinal fluid	-0.0190847	0.00411306	3.48e-06	-0.0113709	0.00746951	0.12793	-0.00750359	0.011224	0.503793	0.00058251	0.033193	0.985998	cerebrospinal fluid volume measurement|neuroimaging measurement	EFO_0008080|EFO_0004346	snpnet		772	PGP000244	35324888	10.1371/journal.pgen.1010105		European:100	European:40|African:20|East Asian:20|South Asian:20	https://ftp.ebi.ac.uk/pub/databases/spot/pgs/scores/PGS001639/ScoringFiles/PGS001639.txt.gz
PGS001889	portability-PLR_apoB	Apolipoprotein B	-0.0190649	0.00410961	3.5e-06	-0.010626	0.00746994	0.154881	0.00944485	0.0113974	0.407284	0.0324794	0.032182	0.31286	apolipoprotein B measurement	EFO_0004615	Penalized regression (bigstatsr)	HapMap3 variants	16952	PGP000263	34995502	10.1016/j.ajhg.2021.11.008		European:100	European:37.5|African:25|East Asian:12.5|Greater Middle Eastern:12.5|South Asian:12.5	https://ftp.ebi.ac.uk/pub/databases/spot/pgs/scores/PGS001889/ScoringFiles/PGS001889.txt.gz
PGS000732	PRS_Melanoma	Melanoma	0.0194972	0.00420355	3.51e-06	-0.00409028	0.00841895	0.627079	0.025	0.0132248	0.0587053	0.0303076	0.0326149	0.352755	melanoma	EFO_0000756	RiskPipe (clumping and thresholding)	p<1e-6	18	PGP000138	33420020	10.1038/s41467-020-20246-5	European:100		European:100	https://ftp.ebi.ac.uk/pub/databases/spot/pgs/scores/PGS000732/ScoringFiles/PGS000732.txt.gz
PGS000846	LDL	Low density lipoprotein (LDL)	-0.0190366	0.00411066	3.64e-06	-0.000251988	0.00761004	0.973585	-0.0128641	0.0115212	0.264182	0.0802807	0.0322795	0.0128807	low density lipoprotein cholesterol measurement	EFO_0004611	Genome-wide significant variants	r2=0.1, 250kb window	275	PGP000211	34737425	10.1038/s41588-021-00948-2	European:100		European:100	https://ftp.ebi.ac.uk/pub/databases/spot/pgs/scores/PGS000846/ScoringFiles/PGS000846.txt.gz
PGS000704	HC171	Alcoholic cirrhosis	0.0190437	0.004118	3.75e-06	-0.00292864	0.00747136	0.695071	0.00482084	0.0112447	0.668126	0.00866449	0.0320368	0.786811	alcoholic liver cirrhosis	EFO_1000802	snpnet (multi-PRS)	Weighted combination of multiple biomarker PRS. 1,080,968 variants as input (directly genotyped variants, imputed HLA allelotypes, and CNVs)	183271	PGP000128	33462484	10.1038/s41588-020-00757-z		European:100	European:100	https://ftp.ebi.ac.uk/pub/databases/spot/pgs/scores/PGS000704/ScoringFiles/PGS000704.txt.gz
PGS002486	disease_CARDIOVASCULAR.P+T.0.01	Cardiovascular disease	0.0196728	0.00425414	3.76e-06	0.00474849	0.00815762	0.560505	0.0105957	0.016985	0.532743	0.0305636	0.0329736	0.353973	cardiovascular disease	EFO_0000319	Pruning and Thresholding (P+T)	p < 0.01	110640	PGP000332	35393596	10.1038/s41588-022-01036-9	European:100		African:25|East Asian:25|European:25|South Asian:25	https://ftp.ebi.ac.uk/pub/databases/spot/pgs/scores/PGS002486/ScoringFiles/PGS002486.txt.gz
PGS002072	portability-ldpred2_574	Cholelithiasis and cholecystitis	0.0188445	0.00410545	4.43e-06	0.00493294	0.00746611	0.508798	0.0206357	0.0112332	0.0662041	0.0332395	0.0327813	0.310593	cholelithiasis|Cholecystitis	EFO_0004799|HP_0001082	LDpred2 (bigsnpr)	LDpred2-auto using HapMap3 variants	428587	PGP000263	34995502	10.1016/j.ajhg.2021.11.008		European:100	European:37.5|African:25|East Asian:12.5|Greater Middle Eastern:12.5|South Asian:12.5	https://ftp.ebi.ac.uk/pub/databases/spot/pgs/scores/PGS002072/ScoringFiles/PGS002072.txt.gz
PGS002232	STLFRQPGS	Stool Frequency	0.0188811	0.00411501	4.47e-06	0.0116933	0.00745404	0.116713	0.0109773	0.0128734	0.39382	0.0561563	0.032095	0.0801715	bowel opening frequency	EFO_0600084	PRSice		263279	PGP000265	34957435	10.1016/j.xgen.2021.100069	European:100	European:100	European:100	https://ftp.ebi.ac.uk/pub/databases/spot/pgs/scores/PGS002232/ScoringFiles/PGS002232.txt.gz
PGS002696	pigment_HAIR.SBayesR	Hair Color	0.0198019	0.00432643	4.72e-06	-0.0108015	0.00747669	0.148545	0.004554	0.0132122	0.730335	-0.0136141	0.0326336	0.676545	hair colour measurement	EFO_0007822	SBayesR		924497	PGP000332	35393596	10.1038/s41588-022-01036-9	European:100		African:25|East Asian:25|European:25|South Asian:25	https://ftp.ebi.ac.uk/pub/databases/spot/pgs/scores/PGS002696/ScoringFiles/PGS002696.txt.gz
PGS000463	PRSWEB_PHECODE172.22_GWAS-Catalog-r2019-05-03-X172.22_PT_MGI_20200608	Squamous cell carcinoma	0.0194072	0.0042414	4.75e-06	-0.000494057	0.00767988	0.948706	0.0191124	0.0127872	0.135005	-0.0506667	0.0346713	0.143922	squamous cell carcinoma	EFO_0000707	Pruning and Thresholding (P+T)	LD Clumping (MAF >= 1%, r^2 <= 0.1) & P<=1e-11	7	PGP000118	32991828	10.1016/j.ajhg.2020.08.025	European:100	European:100	European:100	https://ftp.ebi.ac.uk/pub/databases/spot/pgs/scores/PGS000463/ScoringFiles/PGS000463.txt.gz
PGS002100	portability-ldpred2_ankle_spacing	Ankle spacing width	0.0188176	0.00411758	4.88e-06	-0.00141446	0.00747451	0.849907	0.0268864	0.0112381	0.0167374	0.00459208	0.0332015	0.889996	anthropometric measurement	EFO_0004302	LDpred2 (bigsnpr)	LDpred2-auto using HapMap3 variants	917925	PGP000263	34995502	10.1016/j.ajhg.2021.11.008		European:100	European:37.5|African:25|East Asian:12.5|Greater Middle Eastern:12.5|South Asian:12.5	https://ftp.ebi.ac.uk/pub/databases/spot/pgs/scores/PGS002100/ScoringFiles/PGS002100.txt.gz
PGS000679	snpnet.Creatinine_in_urine	Creatinine in urine [umol/L]	0.0187887	0.00411637	5.01e-06	0.0216963	0.00753314	0.00397536	-0.00539364	0.0117881	0.647275	-0.048469	0.0321115	0.131196	creatinine clearance measurement	EFO_0007934	snpnet	1,080,968 variants as input (directly genotyped variants, imputed HLA allelotypes, and CNVs)	5469	PGP000128	33462484	10.1038/s41588-020-00757-z		European:100	European:40|African:20|East Asian:20|South Asian:20	https://ftp.ebi.ac.uk/pub/databases/spot/pgs/scores/PGS000679/ScoringFiles/PGS000679.txt.gz
PGS002652	disease_HYPERTENSION_DIAGNOSED.PolyFun-pred	Hypertension	0.0188299	0.00412982	5.13e-06	0.00770333	0.00745563	0.301499	0.0200431	0.0112367	0.0744685	0.0160362	0.0321805	0.618257	hypertension	EFO_0000537	PolyFun-pred		385766	PGP000332	35393596	10.1038/s41588-022-01036-9	European:100		African:25|East Asian:25|European:25|South Asian:25	https://ftp.ebi.ac.uk/pub/databases/spot/pgs/scores/PGS002652/ScoringFiles/PGS002652.txt.gz
PGS001061	GBE_INI1289	Cooked vegetable consumption	0.0187308	0.00411175	5.23e-06	0.00316786	0.0074526	0.670788	0.0203102	0.0113048	0.0723987	0.0374131	0.0326544	0.251906	diet measurement	EFO_0008111	snpnet		1085	PGP000244	35324888	10.1371/journal.pgen.1010105		European:100	European:40|African:20|East Asian:20|South Asian:20	https://ftp.ebi.ac.uk/pub/databases/spot/pgs/scores/PGS001061/ScoringFiles/PGS001061.txt.gz
PGS001613	GBE_INI25891	Volume of grey matter in Ventral Striatum (R)	0.0186985	0.00410499	5.24e-06	0.00434505	0.00760615	0.567827	0.0112526	0.0113796	0.322741	-0.00798757	0.0324759	0.805718	grey matter volume measurement|neuroimaging measurement	EFO_0005420|EFO_0004346	snpnet		221	PGP000244	35324888	10.1371/journal.pgen.1010105		European:100	European:40|African:20|East Asian:20|South Asian:20	https://ftp.ebi.ac.uk/pub/databases/spot/pgs/scores/PGS001613/ScoringFiles/PGS001613.txt.gz
PGS001593	GBE_INI25882	Volume of grey matter in Putamen (L)	0.0186925	0.00412289	5.79e-06	0.00921212	0.00747725	0.217942	0.00581545	0.0112676	0.605769	0.00602276	0.0321264	0.851291	grey matter volume measurement|neuroimaging measurement	EFO_0005420|EFO_0004346	snpnet		274	PGP000244	35324888	10.1371/journal.pgen.1010105		European:100	European:40|African:20|East Asian:20|South Asian:20	https://ftp.ebi.ac.uk/pub/databases/spot/pgs/scores/PGS001593/ScoringFiles/PGS001593.txt.gz
PGS002024	portability-ldpred2_244	Hypothyroidism	0.0188037	0.00415537	6.04e-06	0.0147095	0.0074148	0.0472786	0.0208152	0.0111657	0.0622929	-0.00913643	0.0319489	0.774901	hypothyroidism	EFO_0004705	LDpred2 (bigsnpr)	LDpred2-auto using HapMap3 variants	632597	PGP000263	34995502	10.1016/j.ajhg.2021.11.008		European:100	European:37.5|African:25|East Asian:12.5|Greater Middle Eastern:12.5|South Asian:12.5	https://ftp.ebi.ac.uk/pub/databases/spot/pgs/scores/PGS002024/ScoringFiles/PGS002024.txt.gz
PGS001858	portability-PLR_564	Functional digestive disorders	0.0185922	0.00410973	6.07e-06	0.00166209	0.00745961	0.823682	0.00316815	0.0112164	0.777592	-0.0192831	0.0325235	0.55325	digestive system disease	EFO_0000405	Penalized regression (bigstatsr)	HapMap3 variants	764	PGP000263	34995502	10.1016/j.ajhg.2021.11.008		European:100	European:37.5|African:25|East Asian:12.5|Greater Middle Eastern:12.5|South Asian:12.5	https://ftp.ebi.ac.uk/pub/databases/spot/pgs/scores/PGS001858/ScoringFiles/PGS001858.txt.gz
PGS001090	GBE_BIN_FC40020489	Often felt loved as a child	-0.0185725	0.00410729	6.13e-06	0.000470252	0.00746015	0.949739	0.0131346	0.0112739	0.244003	-0.0324163	0.0319138	0.30975	wellbeing measurement	EFO_0007869	snpnet		7555	PGP000244	35324888	10.1371/journal.pgen.1010105		European:100	European:40|African:20|East Asian:20|South Asian:20	https://ftp.ebi.ac.uk/pub/databases/spot/pgs/scores/PGS001090/ScoringFiles/PGS001090.txt.gz
PGS001333	GBE_HC1582	Chronic obstructive pulmonary disease (algorithmically-defined)	0.0185375	0.00411878	6.77e-06	0.0107145	0.00743824	0.149736	-0.00954591	0.0113202	0.39908	0.00672466	0.0321385	0.834261	chronic obstructive pulmonary disease	EFO_0000341	snpnet		569	PGP000244	35324888	10.1371/journal.pgen.1010105		European:100	European:40|African:20|East Asian:20|South Asian:20	https://ftp.ebi.ac.uk/pub/databases/spot/pgs/scores/PGS001333/ScoringFiles/PGS001333.txt.gz
PGS000887	GLGC_2021_AFR_LDL_PRS_weights_PT	Low density lipoprotein (LDL) cholesterol	-0.0184375	0.00410441	7.05e-06	-0.000153814	0.00757162	0.983792	-0.000226652	0.011788	0.98466	0.0350811	0.0324022	0.278951	low density lipoprotein cholesterol measurement	EFO_0004611	Pruning and Thresholding (P+T)	r2=0.1 distance=250kb p=5e-9	295	PGP000230	34887591	https://doi.org/10.1038/s41586-021-04064-3	African:100		African:62.5|European:12.5|Hispanic or Latin American:6.2|Additional Asian Ancestries:6.2|East Asian:6.2|South Asian:6.2	https://ftp.ebi.ac.uk/pub/databases/spot/pgs/scores/PGS000887/ScoringFiles/PGS000887.txt.gz
PGS000144	SelfRepDep	Self-reported depression or depression symptoms	0.0185093	0.00412154	7.09e-06	-0.00262337	0.00758839	0.729562	0.0251246	0.0113179	0.0264258	0.0584793	0.0325893	0.072744	self-reported trait|depressive symptom measurement	EFO_0009799|EFO_0007006	LD-clumping and p-value thresholding (Ricopilli)	Clumping r2 < 0.1. Scores provided at a p-value threshold = 0.1 (LD-clumped summary statistics require to calculate the score at other threshold are linked in GWAS sample descriptions)	21828	PGP000068	32231276	10.1038/s41588-020-0594-5	European:100		European:100	https://ftp.ebi.ac.uk/pub/databases/spot/pgs/scores/PGS000144/ScoringFiles/PGS000144.txt.gz
PGS000355	PRSWEB_PHECODE10001_UKBB-SAIGE-HRC-X10001_PT_MGI_20200608	Any Cancer	0.0184938	0.00412471	7.34e-06	-0.000750416	0.00742207	0.919466	0.0106784	0.0114052	0.349132	0.0331987	0.0338541	0.326771	cancer	EFO_0000311	Pruning and Thresholding (P+T)	LD Clumping (MAF >= 1%, r^2 <= 0.1) & P<=1e-07	15	PGP000118	32991828	10.1016/j.ajhg.2020.08.025	European:100	European:100	European:100	https://ftp.ebi.ac.uk/pub/databases/spot/pgs/scores/PGS000355/ScoringFiles/PGS000355.txt.gz
PGS002405	blood_HIGH_LIGHT_SCATTER_RETICULOCYTE_COUNT.P+T.0.0001	High Light Scatter Reticulocyte Count	0.0195314	0.00436152	7.53e-06	-0.00237182	0.00740623	0.748781	0.00546961	0.0112572	0.627054	0.00893996	0.0322217	0.781434	reticulocyte count	EFO_0007986	Pruning and Thresholding (P+T)	p < 0.0001	16031	PGP000332	35393596	10.1038/s41588-022-01036-9	European:100		African:25|East Asian:25|European:25|South Asian:25	https://ftp.ebi.ac.uk/pub/databases/spot/pgs/scores/PGS002405/ScoringFiles/PGS002405.txt.gz
PGS001941	portability-PLR_log_AST	Aspartate aminotransferase	0.0183943	0.00411086	7.66e-06	0.0022449	0.00742027	0.762243	0.00315793	0.0113682	0.781177	0.0330752	0.0323504	0.306588	aspartate aminotransferase measurement	EFO_0004736	Penalized regression (bigstatsr)	HapMap3 variants	33498	PGP000263	34995502	10.1016/j.ajhg.2021.11.008		European:100	European:37.5|African:25|East Asian:12.5|Greater Middle Eastern:12.5|South Asian:12.5	https://ftp.ebi.ac.uk/pub/databases/spot/pgs/scores/PGS001941/ScoringFiles/PGS001941.txt.gz
PGS002351	disease_THYROID_ANY_SELF_REP.BOLT-LMM	Thyroid (self-reported conditions)	0.0186187	0.00416172	7.68e-06	0.0199582	0.00743438	0.00726215	0.0127764	0.0112236	0.25497	0.0231038	0.031774	0.467147	thyroid disease	EFO_1000627	BOLT-LMM		1109311	PGP000332	35393596	10.1038/s41588-022-01036-9	European:100		African:25|East Asian:25|European:25|South Asian:25	https://ftp.ebi.ac.uk/pub/databases/spot/pgs/scores/PGS002351/ScoringFiles/PGS002351.txt.gz
PGS001199	GBE_INI30120	Lymphocyte count	0.0187174	0.00418528	7.74e-06	-0.00545841	0.00742568	0.462295	0.0154451	0.0112149	0.168452	-0.0591467	0.0324797	0.0686018	lymphocyte count	EFO_0004587	snpnet		4212	PGP000244	35324888	10.1371/journal.pgen.1010105		European:100	European:40|African:20|East Asian:20|South Asian:20	https://ftp.ebi.ac.uk/pub/databases/spot/pgs/scores/PGS001199/ScoringFiles/PGS001199.txt.gz
PGS002212	portability-ldpred2_narcolepsy	Daytime dozing / sleeping (narcolepsy)	0.0183843	0.00411304	7.83e-06	0.015506	0.00745326	0.0374856	0.022138	0.0112278	0.0486419	0.0388592	0.0326832	0.234453	narcolepsy	MONDO_0021107	LDpred2 (bigsnpr)	LDpred2-auto using HapMap3 variants	893802	PGP000263	34995502	10.1016/j.ajhg.2021.11.008		European:100	European:37.5|African:25|East Asian:12.5|Greater Middle Eastern:12.5|South Asian:12.5	https://ftp.ebi.ac.uk/pub/databases/spot/pgs/scores/PGS002212/ScoringFiles/PGS002212.txt.gz
PGS001576	GBE_INI25853	Volume of grey matter in Lingual Gyrus (R)	-0.018367	0.00411624	8.12e-06	-0.0056745	0.00746032	0.446882	0.0168109	0.0111886	0.132968	-0.0168328	0.0338001	0.618476	grey matter volume measurement|neuroimaging measurement	EFO_0005420|EFO_0004346	snpnet		781	PGP000244	35324888	10.1371/journal.pgen.1010105		European:100	European:40|African:20|East Asian:20|South Asian:20	https://ftp.ebi.ac.uk/pub/databases/spot/pgs/scores/PGS001576/ScoringFiles/PGS001576.txt.gz
PGS002629	disease_AID_ALL.PolyFun-pred	Autoimmune disease	0.018623	0.00420629	9.54e-06	0.010529	0.00743933	0.156975	0.0237443	0.0112083	0.0341364	0.00584507	0.0322313	0.856095	autoimmune disease	EFO_0005140	PolyFun-pred		159127	PGP000332	35393596	10.1038/s41588-022-01036-9	European:100		African:25|East Asian:25|European:25|South Asian:25	https://ftp.ebi.ac.uk/pub/databases/spot/pgs/scores/PGS002629/ScoringFiles/PGS002629.txt.gz
PGS000710	HC326	Myocardial infarction	0.0182808	0.00414986	1.06e-05	-0.00628483	0.00745868	0.399441	0.0155471	0.0112869	0.168374	-0.0553544	0.0340102	0.103613	myocardial infarction	EFO_0000612	snpnet (multi-PRS)	Weighted combination of multiple biomarker PRS. 1,080,968 variants as input (directly genotyped variants, imputed HLA allelotypes, and CNVs)	183566	PGP000128	33462484	10.1038/s41588-020-00757-z		European:100	European:100	https://ftp.ebi.ac.uk/pub/databases/spot/pgs/scores/PGS000710/ScoringFiles/PGS000710.txt.gz
PGS001796	1kgeur_gbmi_leaveUKBBout_VTE_pst_eff_a1_b0.5_phiauto	Venous thromboembolism	-0.0180922	0.00411967	1.12e-05	-0.0112473	0.00763331	0.140631	-0.00816883	0.0114619	0.476037	0.0451857	0.03238	0.16287	venous thromboembolism	EFO_0004286	PRS-CS-auto	effective sample size and other defualt parameters	910337	PGP000262		10.1101/2021.11.18.21266545	European:79|East Asian:12.4|African:4.1|Additional Asian Ancestries:2.4|Additional Diverse Ancestries:2.2		African:50|European:50	https://ftp.ebi.ac.uk/pub/databases/spot/pgs/scores/PGS001796/ScoringFiles/PGS001796.txt.gz
PGS002370	blood_LYMPHOCYTE_COUNT.BOLT-LMM-BBJ	Lymphocyte Count	0.0180166	0.00410575	1.14e-05	0.00055038	0.00747316	0.941291	0.00567527	0.0112979	0.615436	-0.00569923	0.0327181	0.861715	lymphocyte count	EFO_0004587	BOLT-LMM-BBJ		920935	PGP000332	35393596	10.1038/s41588-022-01036-9	East Asian:100		African:25|East Asian:25|European:25|South Asian:25	https://ftp.ebi.ac.uk/pub/databases/spot/pgs/scores/PGS002370/ScoringFiles/PGS002370.txt.gz
PGS001181	GBE_HC643	Other hypothyroidism (time-to-event)	0.0183791	0.00419089	1.16e-05	0.0163904	0.00747542	0.0283381	0.00676529	0.0111997	0.545804	-0.00231278	0.0320335	0.942444	hypothyroidism	EFO_0004705	snpnet		4739	PGP000244	35324888	10.1371/journal.pgen.1010105		European:100	European:40|African:20|East Asian:20|South Asian:20	https://ftp.ebi.ac.uk/pub/databases/spot/pgs/scores/PGS001181/ScoringFiles/PGS001181.txt.gz
PGS000237	FABP4	Fatty acid-binding protein, adipocyte (FABP4) serum levels	0.0182728	0.00416676	1.16e-05	0.000973029	0.00762387	0.898442	0.00378339	0.0117846	0.748175	-0.0439522	0.0394845	0.265643	blood protein measurement	EFO_0007937	LDpred	HapMap3 SNPs with MAF >0.05, HWE P>1e-05, imputation quality>0.95, fraction of causal markers 0.3.	552343	PGP000089	33067605	10.1038/s42255-020-00287-2		European:100	European:100	https://ftp.ebi.ac.uk/pub/databases/spot/pgs/scores/PGS000237/ScoringFiles/PGS000237.txt.gz
PGS001887	portability-PLR_ankle_spacing	Ankle spacing width	0.0180665	0.00412027	1.16e-05	-0.00167836	0.00745972	0.821987	0.0224628	0.0112515	0.0458873	-0.0119725	0.03385	0.723569	anthropometric measurement	EFO_0004302	Penalized regression (bigstatsr)	HapMap3 variants	89827	PGP000263	34995502	10.1016/j.ajhg.2021.11.008		European:100	European:37.5|African:25|East Asian:12.5|Greater Middle Eastern:12.5|South Asian:12.5	https://ftp.ebi.ac.uk/pub/databases/spot/pgs/scores/PGS001887/ScoringFiles/PGS001887.txt.gz
PGS001095	GBE_BIN_FC4001747	Hair colour, dark brown	-0.0193662	0.00441825	1.17e-05	0.011997	0.00877326	0.171482	-0.0190949	0.0144683	0.18691	-0.0207993	0.0325584	0.522933	hair colour measurement	EFO_0007822	snpnet		5662	PGP000244	35324888	10.1371/journal.pgen.1010105		European:100	European:40|African:20|East Asian:20|South Asian:20	https://ftp.ebi.ac.uk/pub/databases/spot/pgs/scores/PGS001095/ScoringFiles/PGS001095.txt.gz
PGS001499	GBE_INI25445	Mean ISOVF in fornix on FA skeleton	-0.0180077	0.00411274	1.19e-05	-0.00390258	0.00744447	0.600122	0.000680196	0.0112584	0.951824	-0.0512829	0.0328713	0.118734	brain volume measurement|neuroimaging measurement	EFO_0006930|EFO_0004346	snpnet		733	PGP000244	35324888	10.1371/journal.pgen.1010105		European:100	European:40|African:20|East Asian:20|South Asian:20	https://ftp.ebi.ac.uk/pub/databases/spot/pgs/scores/PGS001499/ScoringFiles/PGS001499.txt.gz
PGS001910	portability-PLR_ever_cannabis	Ever taken cannabis	-0.0181898	0.00415493	1.2e-05	-0.0176717	0.00748718	0.0182619	-0.0228656	0.0113391	0.0437452	0.00533467	0.0320702	0.867887	Cannabis use	EFO_0007585	Penalized regression (bigstatsr)	HapMap3 variants	9341	PGP000263	34995502	10.1016/j.ajhg.2021.11.008		European:100	European:37.5|African:25|East Asian:12.5|Greater Middle Eastern:12.5|South Asian:12.5	https://ftp.ebi.ac.uk/pub/databases/spot/pgs/scores/PGS001910/ScoringFiles/PGS001910.txt.gz
PGS002105	portability-ldpred2_birth_weight	Birth weight	-0.018079	0.00413393	1.22e-05	0.0137855	0.00741787	0.0631107	0.00690093	0.0113358	0.542676	-0.00489643	0.032284	0.879449	birth weight	EFO_0004344	LDpred2 (bigsnpr)	LDpred2-auto using HapMap3 variants	827714	PGP000263	34995502	10.1016/j.ajhg.2021.11.008		European:100	European:37.5|African:25|East Asian:12.5|Greater Middle Eastern:12.5|South Asian:12.5	https://ftp.ebi.ac.uk/pub/databases/spot/pgs/scores/PGS002105/ScoringFiles/PGS002105.txt.gz
PGS002716	pigment_TANNING.SBayesR	Tanning	-0.0185873	0.00425423	1.25e-05	0.0157019	0.00837472	0.0608037	-0.0128839	0.0137168	0.347588	0.0382113	0.0332749	0.250824	suntan	EFO_0004279	SBayesR		947237	PGP000332	35393596	10.1038/s41588-022-01036-9	European:100		African:25|East Asian:25|European:25|South Asian:25	https://ftp.ebi.ac.uk/pub/databases/spot/pgs/scores/PGS002716/ScoringFiles/PGS002716.txt.gz
PGS000912	ukb_dbp_prs	Diastolic blood pressure	0.0180906	0.00414236	1.26e-05	0.00810498	0.00745995	0.277273	0.00640653	0.0112863	0.570281	0.00934609	0.0321018	0.770945	diastolic blood pressure	EFO_0006336	PRS-CS		1098015	PGP000240	33611940	10.1161/hypertensionaha.120.16471	European:100		European:100	https://ftp.ebi.ac.uk/pub/databases/spot/pgs/scores/PGS000912/ScoringFiles/PGS000912.txt.gz
PGS000168	hgb	Hemoglobin concentration	0.018153	0.00416333	1.3e-05	-0.00366055	0.00751038	0.625975	0.00707684	0.0113041	0.531289	0.0680589	0.0320713	0.0338286	hemoglobin measurement	EFO_0004509	Genome-wide significant variants	Conditionally independent GWAS associations	515	PGP000078	32888494	10.1016/j.cell.2020.08.008	European:100		European:66.7|Greater Middle Eastern:33.3	https://ftp.ebi.ac.uk/pub/databases/spot/pgs/scores/PGS000168/ScoringFiles/PGS000168.txt.gz
PGS001290	GBE_HC376	Osteoarthritis	0.0179185	0.00410991	1.3e-05	0.00344597	0.00744823	0.643611	-0.00799162	0.0112248	0.476489	0.00613002	0.0327817	0.851665	osteoarthritis	MONDO_0005178	snpnet		579	PGP000244	35324888	10.1371/journal.pgen.1010105		European:100	European:40|African:20|East Asian:20|South Asian:20	https://ftp.ebi.ac.uk/pub/databases/spot/pgs/scores/PGS001290/ScoringFiles/PGS001290.txt.gz
PGS002655	blood_LYMPHOCYTE_COUNT.PolyFun-pred	Lymphocyte Count	0.0181272	0.00416522	1.35e-05	0.00141792	0.00751622	0.850369	0.0145069	0.0113021	0.199299	-0.0547123	0.0323999	0.0912852	lymphocyte count	EFO_0004587	PolyFun-pred		472203	PGP000332	35393596	10.1038/s41588-022-01036-9	European:100		African:25|East Asian:25|European:25|South Asian:25	https://ftp.ebi.ac.uk/pub/databases/spot/pgs/scores/PGS002655/ScoringFiles/PGS002655.txt.gz
PGS002451	pigment_HAIR.P+T.0.001	Hair Color	0.0186713	0.00429297	1.37e-05	-0.0124908	0.00767771	0.103761	0.00870019	0.0123653	0.481685	0.00211125	0.0313874	0.946371	hair colour measurement	EFO_0007822	Pruning and Thresholding (P+T)	p < 0.001	35360	PGP000332	35393596	10.1038/s41588-022-01036-9	European:100		African:25|East Asian:25|European:25|South Asian:25	https://ftp.ebi.ac.uk/pub/databases/spot/pgs/scores/PGS002451/ScoringFiles/PGS002451.txt.gz
PGS002410	blood_LYMPHOCYTE_COUNT.P+T.0.0001	Lymphocyte Count	0.0188871	0.00434356	1.37e-05	0.00385224	0.00739399	0.60237	0.00102532	0.0112024	0.927074	-0.0235557	0.0321134	0.463243	lymphocyte count	EFO_0004587	Pruning and Thresholding (P+T)	p < 0.0001	14889	PGP000332	35393596	10.1038/s41588-022-01036-9	European:100		African:25|East Asian:25|European:25|South Asian:25	https://ftp.ebi.ac.uk/pub/databases/spot/pgs/scores/PGS002410/ScoringFiles/PGS002410.txt.gz
PGS001261	GBE_HC937	Angina pectoris (time-to-event)	0.0179298	0.00412689	1.4e-05	0.0081885	0.00743518	0.270758	-0.00182363	0.0112865	0.871639	0.0558811	0.0322805	0.0834319	angina pectoris	EFO_0003913	snpnet		2524	PGP000244	35324888	10.1371/journal.pgen.1010105		European:100	European:40|African:20|East Asian:20|South Asian:20	https://ftp.ebi.ac.uk/pub/databases/spot/pgs/scores/PGS001261/ScoringFiles/PGS001261.txt.gz
PGS001594	GBE_INI25883	Volume of grey matter in Putamen (R)	0.0178592	0.00411962	1.46e-05	0.00659196	0.00753555	0.381693	0.0114205	0.0113174	0.312924	0.00781057	0.0319562	0.80691	grey matter volume measurement|neuroimaging measurement	EFO_0005420|EFO_0004346	snpnet		562	PGP000244	35324888	10.1371/journal.pgen.1010105		European:100	European:40|African:20|East Asian:20|South Asian:20	https://ftp.ebi.ac.uk/pub/databases/spot/pgs/scores/PGS001594/ScoringFiles/PGS001594.txt.gz
PGS002644	lung_FVCzSMOKE.PolyFun-pred	Forced Vital Capacity	-0.017878	0.00412478	1.46e-05	-0.015076	0.00741223	0.0419574	-0.0175751	0.011214	0.117058	0.035368	0.0328953	0.2823	vital capacity	EFO_0004312	PolyFun-pred		592696	PGP000332	35393596	10.1038/s41588-022-01036-9	European:100		African:25|East Asian:25|European:25|South Asian:25	https://ftp.ebi.ac.uk/pub/databases/spot/pgs/scores/PGS002644/ScoringFiles/PGS002644.txt.gz
PGS001455	GBE_INI25359	Mean ICVF in cerebral peduncle on FA skeleton (L)	0.0177886	0.00411107	1.51e-05	0.00171439	0.00743917	0.817739	0.0203738	0.0113979	0.0738563	-0.0326011	0.0322592	0.312208	brain volume measurement|neuroimaging measurement	EFO_0006930|EFO_0004346	snpnet		1907	PGP000244	35324888	10.1371/journal.pgen.1010105		European:100	European:40|African:20|East Asian:20|South Asian:20	https://ftp.ebi.ac.uk/pub/databases/spot/pgs/scores/PGS001455/ScoringFiles/PGS001455.txt.gz
PGS001642	GBE_INI25000	Volumetric scaling from T1 head image to standard space	0.0178493	0.00412623	1.52e-05	0.00605033	0.00750587	0.420197	0.0100181	0.0113687	0.378212	0.015185	0.0318935	0.633992	brain volume measurement|neuroimaging measurement	EFO_0006930|EFO_0004346	snpnet		1304	PGP000244	35324888	10.1371/journal.pgen.1010105		European:100	European:40|African:20|East Asian:20|South Asian:20	https://ftp.ebi.ac.uk/pub/databases/spot/pgs/scores/PGS001642/ScoringFiles/PGS001642.txt.gz
PGS002102	portability-ldpred2_apoB	Apolipoprotein B	-0.0177498	0.00410769	1.55e-05	-0.00511838	0.00745621	0.492424	0.0111318	0.0113169	0.325288	0.0415315	0.0319519	0.193666	apolipoprotein B measurement	EFO_0004615	LDpred2 (bigsnpr)	LDpred2-auto using HapMap3 variants	315483	PGP000263	34995502	10.1016/j.ajhg.2021.11.008		European:100	European:37.5|African:25|East Asian:12.5|Greater Middle Eastern:12.5|South Asian:12.5	https://ftp.ebi.ac.uk/pub/databases/spot/pgs/scores/PGS002102/ScoringFiles/PGS002102.txt.gz
PGS002505	disease_HYPERTENSION_DIAGNOSED.P+T.0.01	Hypertension	0.0187558	0.00435105	1.63e-05	0.00994075	0.00847491	0.240811	0.0149527	0.021022	0.476905	0.0192118	0.0324845	0.554242	hypertension	EFO_0000537	Pruning and Thresholding (P+T)	p < 0.01	115656	PGP000332	35393596	10.1038/s41588-022-01036-9	European:100		African:25|East Asian:25|European:25|South Asian:25	https://ftp.ebi.ac.uk/pub/databases/spot/pgs/scores/PGS002505/ScoringFiles/PGS002505.txt.gz
PGS001960	portability-PLR_log_IGF1	IGF-1	-0.0177093	0.00410887	1.63e-05	-0.00154135	0.00752905	0.83779	-0.00458603	0.0112117	0.682509	-0.0274571	0.0317522	0.387188	IGF-1 measurement	EFO_0004627	Penalized regression (bigstatsr)	HapMap3 variants	87149	PGP000263	34995502	10.1016/j.ajhg.2021.11.008		European:100	European:37.5|African:25|East Asian:12.5|Greater Middle Eastern:12.5|South Asian:12.5	https://ftp.ebi.ac.uk/pub/databases/spot/pgs/scores/PGS001960/ScoringFiles/PGS001960.txt.gz
PGS000454	PRSWEB_PHECODE172.21_BCC-Chahal_PT_MGI_20200608	Basal cell carcinoma	0.0181364	0.00421436	1.68e-05	0.000640466	0.0078058	0.934607	0.0216402	0.0132018	0.101174	-0.0108072	0.0322618	0.737638	basal cell carcinoma	EFO_0004193	Pruning and Thresholding (P+T)	LD Clumping (MAF >= 1%, r^2 <= 0.1) & P<=3.98e-08	27	PGP000118	32991828	10.1016/j.ajhg.2020.08.025	European:100	European:100	European:100	https://ftp.ebi.ac.uk/pub/databases/spot/pgs/scores/PGS000454/ScoringFiles/PGS000454.txt.gz
PGS001789	1kgeur_gbmi_leaveUKBBout_Gout_pst_eff_a1_b0.5_phiauto	Gout	-0.0176743	0.00411059	1.71e-05	0.0127929	0.00745802	0.0862853	0.000747532	0.0111688	0.946637	0.00997483	0.0332961	0.764498	gout	EFO_0004274	PRS-CS-auto	effective sample size and other defualt parameters	910151	PGP000262		10.1101/2021.11.18.21266545	European:60.2|East Asian:33.3|African:2.7|Additional Asian Ancestries:2.1|Additional Diverse Ancestries:1.7		African:33.3|Additional Asian Ancestries:33.3|European:33.3	https://ftp.ebi.ac.uk/pub/databases/spot/pgs/scores/PGS001789/ScoringFiles/PGS001789.txt.gz
PGS000458	PRSWEB_PHECODE172.21_GWAS-Catalog-r2019-05-03-X172.21_PT_MGI_20200608	Basal cell carcinoma	0.0180474	0.00421861	1.89e-05	-0.0117985	0.00780549	0.130645	0.0194001	0.0130254	0.136379	-0.0143075	0.0320958	0.65576	basal cell carcinoma	EFO_0004193	Pruning and Thresholding (P+T)	LD Clumping (MAF >= 1%, r^2 <= 0.1) & P<=2.51e-10	23	PGP000118	32991828	10.1016/j.ajhg.2020.08.025	European:100	European:100	European:100	https://ftp.ebi.ac.uk/pub/databases/spot/pgs/scores/PGS000458/ScoringFiles/PGS000458.txt.gz
PGS002633	disease_CARDIOVASCULAR.PolyFun-pred	Cardiovascular disease	0.0176303	0.00412533	1.92e-05	0.00229047	0.00742158	0.757608	0.0109957	0.0112024	0.326321	0.0232321	0.0324436	0.473945	cardiovascular disease	EFO_0000319	PolyFun-pred		381036	PGP000332	35393596	10.1038/s41588-022-01036-9	European:100		African:25|East Asian:25|European:25|South Asian:25	https://ftp.ebi.ac.uk/pub/databases/spot/pgs/scores/PGS002633/ScoringFiles/PGS002633.txt.gz
PGS000982	GBE_BIN_FC10002267	Use of sun / ultraviolet protection (never / rarely)	-0.0180223	0.0042244	1.99e-05	0.0136524	0.00808289	0.0912102	-0.0274647	0.0126166	0.02949	0.0158609	0.0324656	0.625163	sun exposure measurement	EFO_0010729	snpnet		1141	PGP000244	35324888	10.1371/journal.pgen.1010105		European:100	European:40|African:20|East Asian:20|South Asian:20	https://ftp.ebi.ac.uk/pub/databases/spot/pgs/scores/PGS000982/ScoringFiles/PGS000982.txt.gz
PGS002341	blood_MONOCYTE_COUNT.BOLT-LMM	Monocyte Count	0.0175526	0.00411943	2.04e-05	0.00964081	0.00743776	0.194907	0.014891	0.0115333	0.196657	-0.0532063	0.0327178	0.103903	monocyte count	EFO_0005091	BOLT-LMM		1109311	PGP000332	35393596	10.1038/s41588-022-01036-9	European:100		African:25|East Asian:25|European:25|South Asian:25	https://ftp.ebi.ac.uk/pub/databases/spot/pgs/scores/PGS002341/ScoringFiles/PGS002341.txt.gz
PGS002336	disease_HYPOTHYROIDISM_SELF_REP.BOLT-LMM	Hypothyroidism	0.017731	0.00416293	2.05e-05	0.0165866	0.00743021	0.0255943	0.0137146	0.0112144	0.221351	0.0180712	0.0317974	0.569815	hypothyroidism	EFO_0004705	BOLT-LMM		1109311	PGP000332	35393596	10.1038/s41588-022-01036-9	European:100		African:25|East Asian:25|European:25|South Asian:25	https://ftp.ebi.ac.uk/pub/databases/spot/pgs/scores/PGS002336/ScoringFiles/PGS002336.txt.gz
PGS000824	LDL-C_PGS	Low-density lipoprotein cholesterol	-0.0175306	0.00411955	2.09e-05	-0.00285335	0.00751897	0.704327	-0.00937571	0.0113971	0.410713	0.0607698	0.0321675	0.0588695	low density lipoprotein cholesterol measurement	EFO_0004611	Pruning of FDR filtered SNPs	FDR < 5%, r^2 < 0.2	809	PGP000210	31048771	10.1038/s41598-019-43058-0	European:100		Multi-ancestry (including European):100	https://ftp.ebi.ac.uk/pub/databases/spot/pgs/scores/PGS000824/ScoringFiles/PGS000824.txt.gz
PGS002245	PGS8_LF	Liver fat (MRI-derived)	0.0175169	0.0041171	2.09e-05	0.0182219	0.00741779	0.014029	0.00787786	0.0114294	0.490657	0.0272699	0.0328183	0.40601	liver fat measurement	EFO_0010821	GWAS lead variants	p<5*10^(-8)	8	PGP000273	34957434	10.1016/j.xgen.2021.100066	European:100		European:100	https://ftp.ebi.ac.uk/pub/databases/spot/pgs/scores/PGS002245/ScoringFiles/PGS002245.txt.gz
PGS000452	PRSWEB_PHECODE172.21_BCC-Chahal_P_5e-08_MGI_20200608	Basal cell carcinoma	0.0179137	0.00421593	2.15e-05	0.000233836	0.00783043	0.976177	0.0222187	0.0131746	0.0917039	-0.00327629	0.0322415	0.91906	basal cell carcinoma	EFO_0004193	GWAS Hits	LD Clumping (MAF >= 1%, r^2 <= 0.1) & P<=5e-08	28	PGP000118	32991828	10.1016/j.ajhg.2020.08.025	European:100	European:100	European:100	https://ftp.ebi.ac.uk/pub/databases/spot/pgs/scores/PGS000452/ScoringFiles/PGS000452.txt.gz
PGS000453	PRSWEB_PHECODE172.21_BCC-Chahal_P_5e-08_UKB_20200608	Basal cell carcinoma	0.0179137	0.00421593	2.15e-05	0.000233836	0.00783043	0.976177	0.0222187	0.0131746	0.0917039	-0.00327629	0.0322415	0.91906	basal cell carcinoma	EFO_0004193	GWAS Hits	LD Clumping (MAF >= 1%, r^2 <= 0.1) & P<=5e-08	28	PGP000118	32991828	10.1016/j.ajhg.2020.08.025	European:100	European:100	European:100	https://ftp.ebi.ac.uk/pub/databases/spot/pgs/scores/PGS000453/ScoringFiles/PGS000453.txt.gz
PGS000455	PRSWEB_PHECODE172.21_BCC-Chahal_PT_UKB_20200608	Basal cell carcinoma	0.0179137	0.00421593	2.15e-05	0.000233836	0.00783043	0.976177	0.0222187	0.0131746	0.0917039	-0.00327629	0.0322415	0.91906	basal cell carcinoma	EFO_0004193	Pruning and Thresholding (P+T)	LD Clumping (MAF >= 1%, r^2 <= 0.1) & P<=4.2e-08	28	PGP000118	32991828	10.1016/j.ajhg.2020.08.025	European:100	European:100	European:100	https://ftp.ebi.ac.uk/pub/databases/spot/pgs/scores/PGS000455/ScoringFiles/PGS000455.txt.gz
PGS002159	portability-ldpred2_log_AST	Aspartate aminotransferase	0.0174481	0.00411183	2.2e-05	0.0110399	0.00743071	0.137354	0.00222262	0.011476	0.846429	0.0305847	0.0321168	0.340946	aspartate aminotransferase measurement	EFO_0004736	LDpred2 (bigsnpr)	LDpred2-auto using HapMap3 variants	716914	PGP000263	34995502	10.1016/j.ajhg.2021.11.008		European:100	European:37.5|African:25|East Asian:12.5|Greater Middle Eastern:12.5|South Asian:12.5	https://ftp.ebi.ac.uk/pub/databases/spot/pgs/scores/PGS002159/ScoringFiles/PGS002159.txt.gz
PGS001260	GBE_HC132	Angina	0.0174942	0.00412523	2.23e-05	0.00830393	0.00744124	0.264451	-0.00191607	0.0113263	0.865664	0.0513877	0.0322471	0.111034	angina pectoris	EFO_0003913	snpnet		2562	PGP000244	35324888	10.1371/journal.pgen.1010105		European:100	European:40|African:20|East Asian:20|South Asian:20	https://ftp.ebi.ac.uk/pub/databases/spot/pgs/scores/PGS001260/ScoringFiles/PGS001260.txt.gz
PGS002526	body_WHRadjBMIz.P+T.0.01	Waist-Hip Ratio	0.0173029	0.00408513	2.28e-05	0.00996813	0.00742029	0.179155	0.00377278	0.0112516	0.737392	-0.0175548	0.0327165	0.591562	waist-hip ratio	EFO_0004343	Pruning and Thresholding (P+T)	p < 0.01	126268	PGP000332	35393596	10.1038/s41588-022-01036-9	European:100		African:25|East Asian:25|European:25|South Asian:25	https://ftp.ebi.ac.uk/pub/databases/spot/pgs/scores/PGS002526/ScoringFiles/PGS002526.txt.gz
PGS002520	pigment_TANNING.P+T.0.01	Tanning	-0.017768	0.00419669	2.3e-05	0.00199288	0.00744274	0.788883	-0.00557405	0.0113957	0.624744	0.00836748	0.0330145	0.799921	suntan	EFO_0004279	Pruning and Thresholding (P+T)	p < 0.01	100837	PGP000332	35393596	10.1038/s41588-022-01036-9	European:100		African:25|East Asian:25|European:25|South Asian:25	https://ftp.ebi.ac.uk/pub/databases/spot/pgs/scores/PGS002520/ScoringFiles/PGS002520.txt.gz
PGS002717	disease_THYROID_ANY_SELF_REP.SBayesR	Thyroid (self-reported conditions)	0.0175611	0.00417358	2.58e-05	0.0236226	0.00749622	0.00162566	0.0166372	0.0116587	0.153574	-0.017375	0.0318098	0.584917	thyroid disease	EFO_1000627	SBayesR		895602	PGP000332	35393596	10.1038/s41588-022-01036-9	European:100		African:25|East Asian:25|European:25|South Asian:25	https://ftp.ebi.ac.uk/pub/databases/spot/pgs/scores/PGS002717/ScoringFiles/PGS002717.txt.gz
PGS000408	PRSWEB_PHECODE172.1_20001-1059_P_5e-08_MGI_20200608	Melanomas of skin (diagnosis or history)	0.0173681	0.00413654	2.68e-05	-0.00692157	0.00742718	0.351375	-0.00204273	0.0114868	0.858854	0.0604502	0.0338071	0.0737609	melanoma	EFO_0000756	GWAS Hits	LD Clumping (MAF >= 1%, r^2 <= 0.1) & P<=5e-08	10	PGP000118	32991828	10.1016/j.ajhg.2020.08.025	European:100	European:100	European:100	https://ftp.ebi.ac.uk/pub/databases/spot/pgs/scores/PGS000408/ScoringFiles/PGS000408.txt.gz
PGS002603	disease_HYPERTENSION_DIAGNOSED.P+T.5e-08	Hypertension	0.0175348	0.00417734	2.7e-05	0.0188442	0.00743043	0.0112099	-0.00286904	0.0112047	0.797906	0.0540251	0.0317703	0.089039	hypertension	EFO_0000537	Pruning and Thresholding (P+T)	p < 5e-08	949	PGP000332	35393596	10.1038/s41588-022-01036-9	European:100		African:25|East Asian:25|European:25|South Asian:25	https://ftp.ebi.ac.uk/pub/databases/spot/pgs/scores/PGS002603/ScoringFiles/PGS002603.txt.gz
PGS002110	portability-ldpred2_darker_skin0	Skin colour	-0.0180347	0.0043118	2.88e-05	0.00495236	0.00823046	0.547367	-0.0053537	0.0136223	0.694311	0.0479007	0.0329715	0.146281	skin pigmentation	EFO_0003784	LDpred2 (bigsnpr)	LDpred2-auto using HapMap3 variants	275831	PGP000263	34995502	10.1016/j.ajhg.2021.11.008		European:100	European:37.5|African:25|East Asian:12.5|Greater Middle Eastern:12.5|South Asian:12.5	https://ftp.ebi.ac.uk/pub/databases/spot/pgs/scores/PGS002110/ScoringFiles/PGS002110.txt.gz
PGS002610	mental_NEUROTICISM.P+T.5e-08	Neuroticism	0.0171592	0.00410894	2.97e-05	0.00650669	0.00752562	0.387255	0.0159561	0.0113765	0.160752	0.0480601	0.032225	0.135859	neuroticism measurement	EFO_0007660	Pruning and Thresholding (P+T)	p < 5e-08	196	PGP000332	35393596	10.1038/s41588-022-01036-9	European:100		African:25|East Asian:25|European:25|South Asian:25	https://ftp.ebi.ac.uk/pub/databases/spot/pgs/scores/PGS002610/ScoringFiles/PGS002610.txt.gz
PGS002145	portability-ldpred2_headaches_for_3m	Headaches for 3+ months	0.0171282	0.00410895	3.07e-05	0.0157028	0.00741754	0.0342608	4.35e-05	0.0117052	0.997035	-0.0595806	0.0323437	0.0654589	headache disorder	EFO_0009550	LDpred2 (bigsnpr)	LDpred2-auto using HapMap3 variants	720580	PGP000263	34995502	10.1016/j.ajhg.2021.11.008		European:100	European:37.5|African:25|East Asian:12.5|Greater Middle Eastern:12.5|South Asian:12.5	https://ftp.ebi.ac.uk/pub/databases/spot/pgs/scores/PGS002145/ScoringFiles/PGS002145.txt.gz
PGS000464	PRSWEB_PHECODE172.22_GWAS-Catalog-r2019-05-03-X172.22_PT_UKB_20200608	Squamous cell carcinoma	0.017639	0.00423262	3.08e-05	-0.00232413	0.00778187	0.7652	0.0204983	0.0132825	0.122769	-0.0342513	0.0346349	0.322699	squamous cell carcinoma	EFO_0000707	Pruning and Thresholding (P+T)	LD Clumping (MAF >= 1%, r^2 <= 0.1) & P<=1e-07	14	PGP000118	32991828	10.1016/j.ajhg.2020.08.025	European:100	European:100	European:100	https://ftp.ebi.ac.uk/pub/databases/spot/pgs/scores/PGS000464/ScoringFiles/PGS000464.txt.gz
PGS000680	snpnet.Cystatin_C	Cystatin C [mg/L]	0.0172028	0.00413157	3.13e-05	-0.000292042	0.00747259	0.968825	0.000158158	0.011259	0.988792	-0.0190097	0.032807	0.562292	cystatin C measurement	EFO_0004617	snpnet	1,080,968 variants as input (directly genotyped variants, imputed HLA allelotypes, and CNVs)	24487	PGP000128	33462484	10.1038/s41588-020-00757-z		European:100	European:45.5|African:18.2|East Asian:18.2|South Asian:18.2	https://ftp.ebi.ac.uk/pub/databases/spot/pgs/scores/PGS000680/ScoringFiles/PGS000680.txt.gz
PGS002507	biochemistry_LDLdirect.P+T.0.01	LDL Cholesterol	-0.0170429	0.00409891	3.21e-05	-0.00179713	0.00756458	0.812213	0.00147679	0.012604	0.906727	-0.0226471	0.032247	0.482491	low density lipoprotein cholesterol measurement	EFO_0004611	Pruning and Thresholding (P+T)	p < 0.01	105053	PGP000332	35393596	10.1038/s41588-022-01036-9	European:100		African:25|East Asian:25|European:25|South Asian:25	https://ftp.ebi.ac.uk/pub/databases/spot/pgs/scores/PGS002507/ScoringFiles/PGS002507.txt.gz
PGS001017	GBE_BIN2010	Suffer from 'nerves'	0.0170405	0.00410964	3.38e-05	0.00576547	0.00754113	0.444547	0.00520923	0.0112742	0.644046	-0.0445912	0.0324791	0.169777	feeling nervous measurement	EFO_0009597	snpnet		3348	PGP000244	35324888	10.1371/journal.pgen.1010105		European:100	European:40|African:20|East Asian:20|South Asian:20	https://ftp.ebi.ac.uk/pub/databases/spot/pgs/scores/PGS001017/ScoringFiles/PGS001017.txt.gz
PGS000324	GRS-JIA-ERA-20	Enthesitis-related Juvenile Idiophatic Arthritis	0.0170396	0.00410948	3.38e-05	0.000167894	0.00747979	0.982092	0.00705708	0.0112106	0.529019	-0.0219863	0.0329231	0.504256	enthesitis-related juvenile idiopathic arthritis	EFO_0009732	SparSNP	Lasso penalised linear regression (10-fold cross-validation) on genotypes . SNPs were initally selected by: significance p < 5e-5, and all SNPs within 1 Mb of the former.	138	PGP000052	32887683	10.1136/annrheumdis-2020-217421		European:100	European:100	https://ftp.ebi.ac.uk/pub/databases/spot/pgs/scores/PGS000324/ScoringFiles/PGS000324.txt.gz
PGS000848	T2D_Adiposity	Type 2 diabetes (based on SNPs associated with adiposity)	0.0170286	0.00411094	3.44e-05	-0.00309494	0.00751339	0.680396	0.042326	0.0112572	0.00016998	-0.0240558	0.0320098	0.452342	type 2 diabetes mellitus	MONDO_0005148	Genome-wide significant variants		6	PGP000211	34737425	10.1038/s41588-021-00948-2	European:100		European:100	https://ftp.ebi.ac.uk/pub/databases/spot/pgs/scores/PGS000848/ScoringFiles/PGS000848.txt.gz
PGS002428	body_WHRadjBMIz.P+T.0.0001	Waist-Hip Ratio	0.0172091	0.00415529	3.45e-05	-0.0162031	0.00740025	0.0285577	0.00985515	0.01151	0.391873	-0.034495	0.0331457	0.29801	waist-hip ratio	EFO_0004343	Pruning and Thresholding (P+T)	p < 0.0001	9477	PGP000332	35393596	10.1038/s41588-022-01036-9	European:100		African:25|East Asian:25|European:25|South Asian:25	https://ftp.ebi.ac.uk/pub/databases/spot/pgs/scores/PGS002428/ScoringFiles/PGS002428.txt.gz
PGS000468	PRSWEB_PHECODE172.22_cSCC-Chahal_PT_UKB_20200608	Squamous cell carcinoma	0.017677	0.00426879	3.46e-05	0.00213314	0.00793607	0.788091	0.0140031	0.0133613	0.294623	-0.0625747	0.0322835	0.0525887	squamous cell carcinoma	EFO_0000707	Pruning and Thresholding (P+T)	LD Clumping (MAF >= 1%, r^2 <= 0.1) & P<=1.58e-08	9	PGP000118	32991828	10.1016/j.ajhg.2020.08.025	European:100	European:100	European:100	https://ftp.ebi.ac.uk/pub/databases/spot/pgs/scores/PGS000468/ScoringFiles/PGS000468.txt.gz
PGS001057	GBE_INI1458	Cereal consumption	-0.0170197	0.00411384	3.52e-05	0.00285022	0.00745416	0.70219	0.012669	0.0113506	0.264356	-0.00634659	0.0322287	0.843887	diet measurement	EFO_0008111	snpnet		4882	PGP000244	35324888	10.1371/journal.pgen.1010105		European:100	European:40|African:20|East Asian:20|South Asian:20	https://ftp.ebi.ac.uk/pub/databases/spot/pgs/scores/PGS001057/ScoringFiles/PGS001057.txt.gz
PGS000465	PRSWEB_PHECODE172.22_cSCC-Chahal_P_5e-08_MGI_20200608	Squamous cell carcinoma	0.0175902	0.00426285	3.68e-05	0.000875316	0.00794744	0.9123	0.0172024	0.0133683	0.198163	-0.0606058	0.0322881	0.0605136	squamous cell carcinoma	EFO_0000707	GWAS Hits	LD Clumping (MAF >= 1%, r^2 <= 0.1) & P<=5e-08	10	PGP000118	32991828	10.1016/j.ajhg.2020.08.025	European:100	European:100	European:100	https://ftp.ebi.ac.uk/pub/databases/spot/pgs/scores/PGS000465/ScoringFiles/PGS000465.txt.gz
PGS000466	PRSWEB_PHECODE172.22_cSCC-Chahal_P_5e-08_UKB_20200608	Squamous cell carcinoma	0.0175902	0.00426285	3.68e-05	0.000875316	0.00794744	0.9123	0.0172024	0.0133683	0.198163	-0.0606058	0.0322881	0.0605136	squamous cell carcinoma	EFO_0000707	GWAS Hits	LD Clumping (MAF >= 1%, r^2 <= 0.1) & P<=5e-08	10	PGP000118	32991828	10.1016/j.ajhg.2020.08.025	European:100	European:100	European:100	https://ftp.ebi.ac.uk/pub/databases/spot/pgs/scores/PGS000466/ScoringFiles/PGS000466.txt.gz
PGS000120	SCC10	Squamous cell carcinoma	0.0175902	0.00426285	3.68e-05	0.000875316	0.00794744	0.9123	0.0172024	0.0133683	0.198163	-0.0606058	0.0322881	0.0605136	squamous cell carcinoma	EFO_0000707	Genome-wide significant variants	p<5x10-8	10	PGP000055	31194742	10.1371/journal.pgen.1008202	European:100	European:100	European:100	https://ftp.ebi.ac.uk/pub/databases/spot/pgs/scores/PGS000120/ScoringFiles/PGS000120.txt.gz
PGS002185	portability-ldpred2_log_microalbumin_urine	Microalbumin in urine	0.016971	0.0041142	3.71e-05	0.0137474	0.00748067	0.0661025	0.0102337	0.0112725	0.363957	0.00899321	0.0322622	0.780434	urinary microalbumin measurement	EFO_0010967	LDpred2 (bigsnpr)	LDpred2-auto using HapMap3 variants	671610	PGP000263	34995502	10.1016/j.ajhg.2021.11.008		European:100	European:37.5|African:25|East Asian:12.5|Greater Middle Eastern:12.5|South Asian:12.5	https://ftp.ebi.ac.uk/pub/databases/spot/pgs/scores/PGS002185/ScoringFiles/PGS002185.txt.gz
PGS000965	GBE_HC219	Hypothyroidism/myxoedema	0.0172696	0.00418729	3.72e-05	0.0191373	0.00748598	0.0105754	0.00731288	0.0112143	0.514335	0.00685702	0.0321111	0.830905	myxedema|hypothyroidism	EFO_1001055|EFO_0004705	snpnet		4535	PGP000244	35324888	10.1371/journal.pgen.1010105		European:100	European:40|African:20|East Asian:20|South Asian:20	https://ftp.ebi.ac.uk/pub/databases/spot/pgs/scores/PGS000965/ScoringFiles/PGS000965.txt.gz
PGS001116	GBE_BIN_FC2006154	Ibuprofen (e.g. Nurofen)	0.0170235	0.00412984	3.75e-05	4.97e-05	0.00745501	0.994677	0.00343403	0.011164	0.758387	0.0185278	0.0324543	0.568075	NSAID use measurement	EFO_0007012	snpnet		174	PGP000244	35324888	10.1371/journal.pgen.1010105		European:100	European:40|African:20|East Asian:20|South Asian:20	https://ftp.ebi.ac.uk/pub/databases/spot/pgs/scores/PGS001116/ScoringFiles/PGS001116.txt.gz
PGS000323	snpnet_Testosterone_male-specific	Serum testosterone levels in males	-0.016942	0.00411037	3.76e-05	-0.0129469	0.00745584	0.0824791	-0.0195567	0.0112645	0.0825411	0.0552586	0.0320614	0.0847939	testosterone measurement|male	EFO_0004908|PATO_0000384	snpnet	Lasso-penalized regression (BASIL) of LD-pruned variants (plink '--indep 50 5 2') outside MHC region (chr6:25477797-36448354); MAF > 1%	8235	PGP000097	32873964	10.1038/s41431-020-00712-w		European:100	European:100	https://ftp.ebi.ac.uk/pub/databases/spot/pgs/scores/PGS000323/ScoringFiles/PGS000323.txt.gz
PGS001550	GBE_INI25838	Volume of grey matter in Cingulate Gyrus, anterior division (L)	-0.0169768	0.00412278	3.82e-05	-0.00794432	0.0074514	0.286355	-0.0320772	0.0114708	0.00516719	-0.0341313	0.0328185	0.298339	grey matter volume measurement|neuroimaging measurement	EFO_0005420|EFO_0004346	snpnet		389	PGP000244	35324888	10.1371/journal.pgen.1010105		European:100	European:40|African:20|East Asian:20|South Asian:20	https://ftp.ebi.ac.uk/pub/databases/spot/pgs/scores/PGS001550/ScoringFiles/PGS001550.txt.gz
PGS002662	blood_RED_COUNT.PolyFun-pred	Red Blood Cell Count	0.0169367	0.00411815	3.91e-05	0.00343278	0.00745947	0.645379	0.00645303	0.0111964	0.56438	0.0446521	0.0328174	0.173633	erythrocyte count	EFO_0004305	PolyFun-pred		473515	PGP000332	35393596	10.1038/s41588-022-01036-9	European:100		African:25|East Asian:25|European:25|South Asian:25	https://ftp.ebi.ac.uk/pub/databases/spot/pgs/scores/PGS002662/ScoringFiles/PGS002662.txt.gz
PGS000407	PRSWEB_PHECODE172_UKBB-SAIGE-HRC-X172_LASSOSUM_MGI_20200608	Skin cancer	0.0171424	0.00417037	3.95e-05	-0.00430424	0.0075388	0.568037	0.0189695	0.0114914	0.0987905	-0.00822771	0.0326448	0.801012	skin carcinoma	EFO_0009259	Lassosum	s=0.2;Lambda=0.01438	3166	PGP000118	32991828	10.1016/j.ajhg.2020.08.025	European:100	European:100	European:100	https://ftp.ebi.ac.uk/pub/databases/spot/pgs/scores/PGS000407/ScoringFiles/PGS000407.txt.gz
PGS002553	disease_HI_CHOL_SELF_REP.P+T.1e-06	High cholesterol	-0.0168921	0.00411117	3.98e-05	0.00858383	0.00741539	0.247039	0.00022764	0.011499	0.984206	0.0577175	0.032094	0.0721149	Hypercholesterolemia	HP_0003124	Pruning and Thresholding (P+T)	p < 1e-06	810	PGP000332	35393596	10.1038/s41588-022-01036-9	European:100		African:25|East Asian:25|European:25|South Asian:25	https://ftp.ebi.ac.uk/pub/databases/spot/pgs/scores/PGS002553/ScoringFiles/PGS002553.txt.gz
PGS000132	GS-G-EAS	Hemoglobin A1c	0.0168918	0.00412031	4.14e-05	-0.00465143	0.00743799	0.531733	0.0070998	0.0114531	0.535323	-0.0572787	0.0326738	0.0795942	HbA1c measurement	EFO_0004541	GWAS	Study-wide multi-ancestry GWAS significant SNPs	19	PGP000064	28898252	10.1371/journal.pmed.1002383	East Asian:100		East Asian:100	https://ftp.ebi.ac.uk/pub/databases/spot/pgs/scores/PGS000132/ScoringFiles/PGS000132.txt.gz
PGS001633	GBE_INI25002	Volume of peripheral cortical grey matter	-0.0169159	0.00412742	4.16e-05	-0.00316412	0.00747341	0.672016	-0.00206974	0.011558	0.857879	0.0102447	0.0330798	0.756792	grey matter volume measurement|neuroimaging measurement	EFO_0005420|EFO_0004346	snpnet		1920	PGP000244	35324888	10.1371/journal.pgen.1010105		European:100	European:40|African:20|East Asian:20|South Asian:20	https://ftp.ebi.ac.uk/pub/databases/spot/pgs/scores/PGS001633/ScoringFiles/PGS001633.txt.gz
PGS002202	portability-ldpred2_log_water_mass	Whole body water mass	0.0169453	0.00413917	4.24e-05	0.00600322	0.00743452	0.41939	0.0266032	0.0114658	0.0203287	-0.0333986	0.0334535	0.318105	whole body water mass	EFO_0009805	LDpred2 (bigsnpr)	LDpred2-auto using HapMap3 variants	966737	PGP000263	34995502	10.1016/j.ajhg.2021.11.008		European:100	European:37.5|African:25|East Asian:12.5|Greater Middle Eastern:12.5|South Asian:12.5	https://ftp.ebi.ac.uk/pub/databases/spot/pgs/scores/PGS002202/ScoringFiles/PGS002202.txt.gz
PGS000459	PRSWEB_PHECODE172.21_GWAS-Catalog-r2019-05-03-X172.21_PT_UKB_20200608	Basal cell carcinoma	0.0172425	0.00421195	4.25e-05	-0.0116398	0.00777498	0.134371	0.0193825	0.0129919	0.135727	-0.0136673	0.0321045	0.670316	basal cell carcinoma	EFO_0004193	Pruning and Thresholding (P+T)	LD Clumping (MAF >= 1%, r^2 <= 0.1) & P<=5e-09	24	PGP000118	32991828	10.1016/j.ajhg.2020.08.025	European:100	European:100	European:100	https://ftp.ebi.ac.uk/pub/databases/spot/pgs/scores/PGS000459/ScoringFiles/PGS000459.txt.gz
PGS002431	repro_MENARCHE_AGE.P+T.0.001	Age of Menarche	-0.0168142	0.00410864	4.27e-05	-0.00272765	0.00763254	0.720814	0.0140249	0.0136776	0.305181	0.0098393	0.0322927	0.760602	age at menarche	EFO_0004703	Pruning and Thresholding (P+T)	p < 0.001	21880	PGP000332	35393596	10.1038/s41588-022-01036-9	European:100		African:25|East Asian:25|European:25|South Asian:25	https://ftp.ebi.ac.uk/pub/databases/spot/pgs/scores/PGS002431/ScoringFiles/PGS002431.txt.gz
PGS001002	GBE_INI23102	Whole body water mass	0.0169576	0.00415077	4.4e-05	0.00430132	0.00749613	0.566099	0.0350911	0.0113628	0.00201347	-0.00662229	0.0327781	0.83989	whole body water mass	EFO_0009805	snpnet		35046	PGP000244	35324888	10.1371/journal.pgen.1010105		European:100	European:40|African:20|East Asian:20|South Asian:20	https://ftp.ebi.ac.uk/pub/databases/spot/pgs/scores/PGS001002/ScoringFiles/PGS001002.txt.gz
PGS002178	portability-ldpred2_log_IGF1	IGF-1	-0.0167827	0.00410829	4.41e-05	-0.00361484	0.0074364	0.626895	-0.000859966	0.0111424	0.938481	-0.0358695	0.0317986	0.259311	IGF-1 measurement	EFO_0004627	LDpred2 (bigsnpr)	LDpred2-auto using HapMap3 variants	817740	PGP000263	34995502	10.1016/j.ajhg.2021.11.008		European:100	European:37.5|African:25|East Asian:12.5|Greater Middle Eastern:12.5|South Asian:12.5	https://ftp.ebi.ac.uk/pub/databases/spot/pgs/scores/PGS002178/ScoringFiles/PGS002178.txt.gz
PGS001544	GBE_INI25006	Volume of grey matter	-0.0168337	0.00412698	4.52e-05	-0.00183414	0.00747193	0.806092	-0.00314451	0.0116767	0.7877	0.0138833	0.0340533	0.6835	grey matter volume measurement|neuroimaging measurement	EFO_0005420|EFO_0004346	snpnet		2061	PGP000244	35324888	10.1371/journal.pgen.1010105		European:100	European:40|African:20|East Asian:20|South Asian:20	https://ftp.ebi.ac.uk/pub/databases/spot/pgs/scores/PGS001544/ScoringFiles/PGS001544.txt.gz
PGS001563	GBE_INI25886	Volume of grey matter in Hippocampus (L)	-0.0167528	0.0041173	4.72e-05	-0.00504908	0.00745766	0.498385	0.011389	0.0113754	0.316734	-0.00151557	0.0322621	0.962532	grey matter volume measurement|neuroimaging measurement	EFO_0005420|EFO_0004346	snpnet		1427	PGP000244	35324888	10.1371/journal.pgen.1010105		European:100	European:40|African:20|East Asian:20|South Asian:20	https://ftp.ebi.ac.uk/pub/databases/spot/pgs/scores/PGS001563/ScoringFiles/PGS001563.txt.gz
PGS001876	portability-PLR_715.2	Ankylosing spondylitis	0.0166793	0.00410841	4.91e-05	-0.000660263	0.00743994	0.929284	0.0111865	0.0112205	0.318779	-0.0387632	0.0325557	0.233782	ankylosing spondylitis	EFO_0003898	Penalized regression (bigstatsr)	HapMap3 variants	85	PGP000263	34995502	10.1016/j.ajhg.2021.11.008		European:100	European:60|Greater Middle Eastern:20|South Asian:20	https://ftp.ebi.ac.uk/pub/databases/spot/pgs/scores/PGS001876/ScoringFiles/PGS001876.txt.gz
PGS000259	LEP	Leptin (LEP) serum levels	0.0175841	0.0043414	5.11e-05	-0.00968384	0.00743383	0.192687	0.0138325	0.0124976	0.268375	-0.0596921	0.0438976	0.173892	blood protein measurement	EFO_0007937	LDpred	HapMap3 SNPs with MAF >0.05, HWE P>1e-05, imputation quality>0.95, fraction of causal markers 1.	552110	PGP000089	33067605	10.1038/s42255-020-00287-2		European:100	European:100	https://ftp.ebi.ac.uk/pub/databases/spot/pgs/scores/PGS000259/ScoringFiles/PGS000259.txt.gz
PGS000444	PRSWEB_PHECODE172.2_UKBB-SAIGE-HRC-X172.2_LASSOSUM_MGI_20200608	Other non-epithelial cancer of skin	0.0168341	0.00415779	5.15e-05	-0.00485773	0.00757235	0.521192	0.033151	0.0116366	0.00438754	-0.00873696	0.0323008	0.786786	skin cancer	MONDO_0002898	Lassosum	s=0.2;Lambda=0.01438	7231	PGP000118	32991828	10.1016/j.ajhg.2020.08.025	European:100	European:100	European:100	https://ftp.ebi.ac.uk/pub/databases/spot/pgs/scores/PGS000444/ScoringFiles/PGS000444.txt.gz
PGS000462	PRSWEB_PHECODE172.22_GWAS-Catalog-r2019-05-03-X172.22_P_5e-08_UKB_20200608	Squamous cell carcinoma	0.0171384	0.00423594	5.21e-05	-0.00208315	0.00775643	0.78826	0.0191392	0.0132347	0.148139	-0.0398039	0.0345423	0.249188	squamous cell carcinoma	EFO_0000707	GWAS Hits	LD Clumping (MAF >= 1%, r^2 <= 0.1) & P<=5e-08	13	PGP000118	32991828	10.1016/j.ajhg.2020.08.025	European:100	European:100	European:100	https://ftp.ebi.ac.uk/pub/databases/spot/pgs/scores/PGS000462/ScoringFiles/PGS000462.txt.gz
PGS000461	PRSWEB_PHECODE172.22_GWAS-Catalog-r2019-05-03-X172.22_P_5e-08_MGI_20200608	Squamous cell carcinoma	0.0171384	0.00423594	5.21e-05	-0.00208315	0.00775643	0.78826	0.0191392	0.0132347	0.148139	-0.0398039	0.0345423	0.249188	squamous cell carcinoma	EFO_0000707	GWAS Hits	LD Clumping (MAF >= 1%, r^2 <= 0.1) & P<=5e-08	13	PGP000118	32991828	10.1016/j.ajhg.2020.08.025	European:100	European:100	European:100	https://ftp.ebi.ac.uk/pub/databases/spot/pgs/scores/PGS000461/ScoringFiles/PGS000461.txt.gz
PGS002733	GRS17_T2D	Type 2 diabetes	0.0167254	0.00413738	5.29e-05	0.0145238	0.00741952	0.0502879	0.0175335	0.0117554	0.135823	-0.00312727	0.0320384	0.922242	type 2 diabetes mellitus	MONDO_0005148	Genome-wide significant variants	OR Ã¢â€°Â¥1.10, effect allele frequency Ã¢â€°Â¥10%	17	PGP000342	35487478	10.1016/j.diabet.2022.101353	European:100		European:100	https://ftp.ebi.ac.uk/pub/databases/spot/pgs/scores/PGS002733/ScoringFiles/PGS002733.txt.gz
PGS001344	GBE_BIN_FC4006152	Asthma (diagnosed by doctor)	0.0166051	0.00411141	5.37e-05	0.00826441	0.00745013	0.267302	0.0174984	0.0114659	0.126977	-0.00453724	0.0322757	0.888204	asthma	MONDO_0004979	snpnet		6139	PGP000244	35324888	10.1371/journal.pgen.1010105		European:100	European:40|African:20|East Asian:20|South Asian:20	https://ftp.ebi.ac.uk/pub/databases/spot/pgs/scores/PGS001344/ScoringFiles/PGS001344.txt.gz
PGS000405	PRSWEB_PHECODE172_UKBB-SAIGE-HRC-X172_PRS-CS_MGI_20200608	Skin cancer	0.0167838	0.00416219	5.52e-05	-0.00411349	0.00769503	0.592951	0.0176484	0.0119751	0.140549	0.0302165	0.0323687	0.350557	skin carcinoma	EFO_0009259	PRS-CS	Parameters = auto; LD reference (eur)	1119238	PGP000118	32991828	10.1016/j.ajhg.2020.08.025	European:100	European:100	European:100	https://ftp.ebi.ac.uk/pub/databases/spot/pgs/scores/PGS000405/ScoringFiles/PGS000405.txt.gz
PGS001509	GBE_INI25032	Median T2star in pallidum (L)	-0.0165248	0.00411084	5.82e-05	-0.0182393	0.00748057	0.0147598	-0.00849692	0.0112471	0.449962	9.35e-05	0.0325207	0.997706	neuroimaging measurement	EFO_0004346	snpnet		942	PGP000244	35324888	10.1371/journal.pgen.1010105		European:100	European:40|African:20|East Asian:20|South Asian:20	https://ftp.ebi.ac.uk/pub/databases/spot/pgs/scores/PGS001509/ScoringFiles/PGS001509.txt.gz
PGS000419	PRSWEB_PHECODE172.1_C43_LASSOSUM_MGI_20200608	Melanomas of skin (diagnosis or history)	0.0166275	0.00413683	5.84e-05	-0.00310412	0.00745558	0.677156	-0.000434056	0.0119273	0.97097	0.0314455	0.0331984	0.343537	melanoma	EFO_0000756	Lassosum	s=0.5;Lambda=0.04833	436	PGP000118	32991828	10.1016/j.ajhg.2020.08.025	European:100	European:100	European:100	https://ftp.ebi.ac.uk/pub/databases/spot/pgs/scores/PGS000419/ScoringFiles/PGS000419.txt.gz
PGS000855	T2D_Lipodystrophy	Type 2 diabetes (based on SNPs associated with lipodystrophy)	0.0165713	0.00412289	5.84e-05	0.0014717	0.00742755	0.842935	0.00457684	0.0111746	0.682118	0.0669071	0.0323598	0.0386779	type 2 diabetes mellitus	MONDO_0005148	Genome-wide significant variants		18	PGP000211	34737425	10.1038/s41588-021-00948-2	Multi-ancestry (including European):100		European:100	https://ftp.ebi.ac.uk/pub/databases/spot/pgs/scores/PGS000855/ScoringFiles/PGS000855.txt.gz
PGS001575	GBE_INI25825	Volume of grey matter in Lateral Occipital Cortex, superior division (R)	-0.0164921	0.00411466	6.12e-05	0.00179428	0.00743883	0.809397	-0.0103576	0.0114059	0.363828	0.0663879	0.0322997	0.0398433	grey matter volume measurement|neuroimaging measurement	EFO_0005420|EFO_0004346	snpnet		581	PGP000244	35324888	10.1371/journal.pgen.1010105		European:100	European:40|African:20|East Asian:20|South Asian:20	https://ftp.ebi.ac.uk/pub/databases/spot/pgs/scores/PGS001575/ScoringFiles/PGS001575.txt.gz
PGS001816	portability-PLR_244	Hypothyroidism	0.0167196	0.00417728	6.27e-05	0.00983098	0.00741465	0.184877	0.0143788	0.0111939	0.19896	-0.0106793	0.0323722	0.741482	hypothyroidism	EFO_0004705	Penalized regression (bigstatsr)	HapMap3 variants	11130	PGP000263	34995502	10.1016/j.ajhg.2021.11.008		European:100	European:37.5|African:25|East Asian:12.5|Greater Middle Eastern:12.5|South Asian:12.5	https://ftp.ebi.ac.uk/pub/databases/spot/pgs/scores/PGS001816/ScoringFiles/PGS001816.txt.gz
PGS000411	PRSWEB_PHECODE172.1_20001-1059_LASSOSUM_MGI_20200608	Melanomas of skin (diagnosis or history)	0.0165651	0.00413989	6.3e-05	0.00276719	0.00749071	0.711817	0.0102292	0.0118043	0.38618	0.0349546	0.0334716	0.296343	melanoma	EFO_0000756	Lassosum	s=0.2;Lambda=0.03793	185	PGP000118	32991828	10.1016/j.ajhg.2020.08.025	European:100	European:100	European:100	https://ftp.ebi.ac.uk/pub/databases/spot/pgs/scores/PGS000411/ScoringFiles/PGS000411.txt.gz
PGS001897	portability-PLR_darker_skin0	Skin colour	-0.0173108	0.00432733	6.33e-05	0.00765033	0.008329	0.358348	-0.00751933	0.0140231	0.591813	0.0683642	0.032835	0.0373373	skin pigmentation	EFO_0003784	Penalized regression (bigstatsr)	HapMap3 variants	15817	PGP000263	34995502	10.1016/j.ajhg.2021.11.008		European:100	European:37.5|African:25|East Asian:12.5|Greater Middle Eastern:12.5|South Asian:12.5	https://ftp.ebi.ac.uk/pub/databases/spot/pgs/scores/PGS001897/ScoringFiles/PGS001897.txt.gz
PGS001405	GBE_INI12144	Height	-0.0165164	0.00413194	6.41e-05	-0.00880587	0.00745285	0.237387	-0.00327957	0.0112736	0.771123	0.0134903	0.0339504	0.691108	body height	EFO_0004339	snpnet		3166	PGP000244	35324888	10.1371/journal.pgen.1010105		European:100	European:40|African:20|East Asian:20|South Asian:20	https://ftp.ebi.ac.uk/pub/databases/spot/pgs/scores/PGS001405/ScoringFiles/PGS001405.txt.gz
PGS000467	PRSWEB_PHECODE172.22_cSCC-Chahal_PT_MGI_20200608	Squamous cell carcinoma	0.0169926	0.00426059	6.65e-05	0.00126644	0.00786805	0.872125	0.0196373	0.0130953	0.133727	-0.068698	0.0325944	0.0350599	squamous cell carcinoma	EFO_0000707	Pruning and Thresholding (P+T)	LD Clumping (MAF >= 1%, r^2 <= 0.1) & P<=7.94e-09	6	PGP000118	32991828	10.1016/j.ajhg.2020.08.025	European:100	European:100	European:100	https://ftp.ebi.ac.uk/pub/databases/spot/pgs/scores/PGS000467/ScoringFiles/PGS000467.txt.gz
PGS002126	portability-ldpred2_ever_smoked	Ever smoked	0.0163921	0.00412184	6.98e-05	0.00242912	0.00742711	0.743622	0.00269411	0.0112118	0.810104	-0.00591162	0.0323387	0.854952	smoking status measurement	EFO_0006527	LDpred2 (bigsnpr)	LDpred2-auto using HapMap3 variants	931635	PGP000263	34995502	10.1016/j.ajhg.2021.11.008		European:100	European:37.5|African:25|East Asian:12.5|Greater Middle Eastern:12.5|South Asian:12.5	https://ftp.ebi.ac.uk/pub/databases/spot/pgs/scores/PGS002126/ScoringFiles/PGS002126.txt.gz
PGS000410	PRSWEB_PHECODE172.1_20001-1059_PT_MGI_20200608	Melanomas of skin (diagnosis or history)	0.0164453	0.00413992	7.12e-05	-0.00464211	0.00747237	0.534443	0.00619978	0.011489	0.589455	0.0490295	0.033821	0.14715	melanoma	EFO_0000756	Pruning and Thresholding (P+T)	LD Clumping (MAF >= 1%, r^2 <= 0.1) & P<=2e-11	7	PGP000118	32991828	10.1016/j.ajhg.2020.08.025	European:100	European:100	European:100	https://ftp.ebi.ac.uk/pub/databases/spot/pgs/scores/PGS000410/ScoringFiles/PGS000410.txt.gz
PGS002269	PRS47_AMD	Age-related macular degeneration	0.0163337	0.00411474	7.2e-05	-0.00162412	0.00744289	0.827265	0.0251349	0.0112567	0.0255558	-0.0332057	0.0319861	0.29921	age-related macular degeneration	EFO_0001365	Independent variants associated with AMD	mean = 0, range = -1.6 - 2.09, SD = 0.39	47	PGP000299	35149155	10.1016/j.ophtha.2022.02.001	European:100		Multi-ancestry (including European):100	https://ftp.ebi.ac.uk/pub/databases/spot/pgs/scores/PGS002269/ScoringFiles/PGS002269.txt.gz
PGS002099	portability-ldpred2_albumin	Albumin	-0.0162428	0.00411452	7.89e-05	-0.00400434	0.00750539	0.593667	-0.013819	0.0112804	0.22056	0.0531432	0.032484	0.101843	serum albumin measurement	EFO_0004535	LDpred2 (bigsnpr)	LDpred2-auto using HapMap3 variants	816264	PGP000263	34995502	10.1016/j.ajhg.2021.11.008		European:100	European:37.5|African:25|East Asian:12.5|Greater Middle Eastern:12.5|South Asian:12.5	https://ftp.ebi.ac.uk/pub/databases/spot/pgs/scores/PGS002099/ScoringFiles/PGS002099.txt.gz
PGS001338	GBE_HC1322	Hyperplasia of prostate (time-to-event)	0.0162389	0.00411916	8.07e-05	-0.00147339	0.00743315	0.842874	0.025971	0.0113415	0.0220269	-0.0267176	0.0323553	0.408943	benign prostatic hyperplasia	EFO_0000284	snpnet		1223	PGP000244	35324888	10.1371/journal.pgen.1010105		European:100	European:40|African:20|East Asian:20|South Asian:20	https://ftp.ebi.ac.uk/pub/databases/spot/pgs/scores/PGS001338/ScoringFiles/PGS001338.txt.gz
PGS002168	portability-ldpred2_log_fat_free_mass	Whole body fat-free mass	0.0163026	0.00413826	8.17e-05	0.00571866	0.00743357	0.441714	0.0253778	0.0114706	0.0269368	-0.0352976	0.0335442	0.292675	lean body mass	EFO_0004995	LDpred2 (bigsnpr)	LDpred2-auto using HapMap3 variants	966825	PGP000263	34995502	10.1016/j.ajhg.2021.11.008		European:100	European:37.5|African:25|East Asian:12.5|Greater Middle Eastern:12.5|South Asian:12.5	https://ftp.ebi.ac.uk/pub/databases/spot/pgs/scores/PGS002168/ScoringFiles/PGS002168.txt.gz
PGS002364	blood_EOSINOPHIL_COUNT.BOLT-LMM-BBJ	Eosinophil count	0.0161603	0.00410649	8.31e-05	-0.00130132	0.00744284	0.861204	0.00351837	0.0114262	0.758142	-0.0170303	0.0336539	0.612826	eosinophil count	EFO_0004842	BOLT-LMM-BBJ		920929	PGP000332	35393596	10.1038/s41588-022-01036-9	East Asian:100		African:25|East Asian:25|European:25|South Asian:25	https://ftp.ebi.ac.uk/pub/databases/spot/pgs/scores/PGS002364/ScoringFiles/PGS002364.txt.gz
PGS001266	GBE_BIN_FC1006152	Deep vein thrombosis (diagnosed by doctor)	0.0161987	0.00411903	8.4e-05	0.00433757	0.00746235	0.561065	-0.00350403	0.0113486	0.757503	-0.0525115	0.0332183	0.113923	deep vein thrombosis	EFO_0003907	snpnet		1773	PGP000244	35324888	10.1371/journal.pgen.1010105		European:100	European:40|African:20|East Asian:20|South Asian:20	https://ftp.ebi.ac.uk/pub/databases/spot/pgs/scores/PGS001266/ScoringFiles/PGS001266.txt.gz
PGS001995	portability-PLR_narcolepsy	Daytime dozing / sleeping (narcolepsy)	0.016158	0.0041123	8.52e-05	0.000810935	0.00742445	0.913024	0.0201636	0.011385	0.0765486	-0.00951895	0.0323178	0.768344	narcolepsy	MONDO_0021107	Penalized regression (bigstatsr)	HapMap3 variants	27143	PGP000263	34995502	10.1016/j.ajhg.2021.11.008		European:100	European:37.5|African:25|East Asian:12.5|Greater Middle Eastern:12.5|South Asian:12.5	https://ftp.ebi.ac.uk/pub/databases/spot/pgs/scores/PGS001995/ScoringFiles/PGS001995.txt.gz
PGS000457	PRSWEB_PHECODE172.21_GWAS-Catalog-r2019-05-03-X172.21_P_5e-08_UKB_20200608	Basal cell carcinoma	0.0164967	0.00420566	8.76e-05	-0.0119954	0.00769604	0.119081	0.0196468	0.0124222	0.113742	-0.00294404	0.0322314	0.927222	basal cell carcinoma	EFO_0004193	GWAS Hits	LD Clumping (MAF >= 1%, r^2 <= 0.1) & P<=5e-08	30	PGP000118	32991828	10.1016/j.ajhg.2020.08.025	European:100	European:100	European:100	https://ftp.ebi.ac.uk/pub/databases/spot/pgs/scores/PGS000457/ScoringFiles/PGS000457.txt.gz
PGS000456	PRSWEB_PHECODE172.21_GWAS-Catalog-r2019-05-03-X172.21_P_5e-08_MGI_20200608	Basal cell carcinoma	0.0164967	0.00420566	8.76e-05	-0.0119954	0.00769604	0.119081	0.0196468	0.0124222	0.113742	-0.00294404	0.0322314	0.927222	basal cell carcinoma	EFO_0004193	GWAS Hits	LD Clumping (MAF >= 1%, r^2 <= 0.1) & P<=5e-08	30	PGP000118	32991828	10.1016/j.ajhg.2020.08.025	European:100	European:100	European:100	https://ftp.ebi.ac.uk/pub/databases/spot/pgs/scores/PGS000456/ScoringFiles/PGS000456.txt.gz
PGS001911	portability-PLR_ever_smoked	Ever smoked	0.0161596	0.00412207	8.85e-05	0.0105319	0.00744857	0.157376	0.0054793	0.0112233	0.625401	0.00872671	0.032528	0.788482	smoking status measurement	EFO_0006527	Penalized regression (bigstatsr)	HapMap3 variants	41266	PGP000263	34995502	10.1016/j.ajhg.2021.11.008		European:100	European:37.5|African:25|East Asian:12.5|Greater Middle Eastern:12.5|South Asian:12.5	https://ftp.ebi.ac.uk/pub/databases/spot/pgs/scores/PGS001911/ScoringFiles/PGS001911.txt.gz
PGS002420	cov_SMOKING_STATUS.P+T.0.0001	Smoking status	0.016091	0.00410836	8.98e-05	0.0134208	0.00747431	0.0725592	0.0146366	0.012092	0.226109	-0.0182905	0.0323061	0.571283	smoking status measurement	EFO_0006527	Pruning and Thresholding (P+T)	p < 0.0001	3874	PGP000332	35393596	10.1038/s41588-022-01036-9	European:100		African:25|East Asian:25|European:25|South Asian:25	https://ftp.ebi.ac.uk/pub/databases/spot/pgs/scores/PGS002420/ScoringFiles/PGS002420.txt.gz
PGS001528	GBE_INI30250	Reticulocyte count	0.0162507	0.00415086	9.04e-05	0.0131958	0.00744766	0.0764259	0.0250777	0.0113196	0.0267316	0.020315	0.0319642	0.525067	reticulocyte count	EFO_0007986	snpnet		6262	PGP000244	35324888	10.1371/journal.pgen.1010105		European:100	European:40|African:20|East Asian:20|South Asian:20	https://ftp.ebi.ac.uk/pub/databases/spot/pgs/scores/PGS001528/ScoringFiles/PGS001528.txt.gz
PGS000299	GRS462_WHRadjBMI	Waist-to-hip ratio (body mass index adjusted)	0.0161995	0.00413784	9.04e-05	0.0164068	0.00744562	0.0275555	0.0119175	0.0112853	0.290958	-0.0528455	0.0325451	0.104426	BMI-adjusted waist-hip ratio	EFO_0007788	GWAS-significant (lead and secondary) variants	beta coefficient for effect size after TRAILS' correction and used as weights for the GRS. R2 threshold = 0.1	462	PGP000092	32527150	10.1161/circgen.119.002775	European:100		European:100	https://ftp.ebi.ac.uk/pub/databases/spot/pgs/scores/PGS000299/ScoringFiles/PGS000299.txt.gz
PGS002500	pigment_HAIR.P+T.0.01	Hair Color	0.016566	0.0042329	9.09e-05	-0.0108754	0.0075015	0.147126	0.008192	0.0112837	0.467837	0.0219555	0.0313853	0.48421	hair colour measurement	EFO_0007822	Pruning and Thresholding (P+T)	p < 0.01	128235	PGP000332	35393596	10.1038/s41588-022-01036-9	European:100		African:25|East Asian:25|European:25|South Asian:25	https://ftp.ebi.ac.uk/pub/databases/spot/pgs/scores/PGS002500/ScoringFiles/PGS002500.txt.gz
PGS000790	CC_Melanoma_IV	Melanoma	0.0162185	0.00415362	9.44e-05	-7.97e-06	0.00761197	0.999165	0.0108046	0.0119175	0.364611	-0.010173	0.0332982	0.759975	melanoma	EFO_0000756	24 variants from Graff et al (PGS000079) with inverse variant weights	NR	24	PGP000186	33247094	10.1038/s41467-020-19600-4	European:100		European:100	https://ftp.ebi.ac.uk/pub/databases/spot/pgs/scores/PGS000790/ScoringFiles/PGS000790.txt.gz
PGS002089	portability-ldpred2_715.2	Ankylosing spondylitis	0.0159358	0.00410994	0.000105591	-0.00516115	0.00749312	0.490959	0.00841431	0.0111926	0.452187	-0.0363713	0.0317998	0.252725	ankylosing spondylitis	EFO_0003898	LDpred2 (bigsnpr)	LDpred2-auto using HapMap3 variants	22026	PGP000263	34995502	10.1016/j.ajhg.2021.11.008		European:100	European:60|Greater Middle Eastern:20|South Asian:20	https://ftp.ebi.ac.uk/pub/databases/spot/pgs/scores/PGS002089/ScoringFiles/PGS002089.txt.gz
PGS002254	PRS_reported	Physical activity (self-reported)	0.0159115	0.00410528	0.000106245	0.00207864	0.00762038	0.785027	0.00307012	0.0113566	0.786901	-0.0259037	0.031785	0.415092	physical activity measurement|self-reported trait	EFO_0008002|EFO_0009799	LDpred	HapMap3 variants, MAF > 5%, excluding MHC region (GRCh37: 6p22.1Ã¢â‚¬â€œ21.3)	1142416	PGP000280	32049886	10.1249/mss.0000000000002290	European:100		European:100	https://ftp.ebi.ac.uk/pub/databases/spot/pgs/scores/PGS002254/ScoringFiles/PGS002254.txt.gz
PGS002480	repro_MENARCHE_AGE.P+T.0.01	Age of Menarche	-0.0159375	0.0041147	0.000107367	0.00478726	0.00753752	0.525348	0.0117702	0.0130686	0.367778	-0.0458305	0.0318424	0.150068	age at menarche	EFO_0004703	Pruning and Thresholding (P+T)	p < 0.01	115583	PGP000332	35393596	10.1038/s41588-022-01036-9	European:100		African:25|East Asian:25|European:25|South Asian:25	https://ftp.ebi.ac.uk/pub/databases/spot/pgs/scores/PGS002480/ScoringFiles/PGS002480.txt.gz
PGS000415	PRSWEB_PHECODE172.1_C3-MELANOMA-SKIN_LASSOSUM_MGI_20200608	Melanomas of skin (diagnosis or history)	0.0160069	0.00413885	0.000109965	0.0036715	0.00745595	0.622419	0.00396875	0.0116296	0.732906	0.0394659	0.0338121	0.243124	melanoma	EFO_0000756	Lassosum	s=0.2;Lambda=0.03793	505	PGP000118	32991828	10.1016/j.ajhg.2020.08.025	European:100	European:100	European:100	https://ftp.ebi.ac.uk/pub/databases/spot/pgs/scores/PGS000415/ScoringFiles/PGS000415.txt.gz
PGS000875	PGS36_LDLc	Low-density lipoprotein cholesterol	-0.015864	0.00410451	0.000111077	0.0027319	0.00752108	0.716431	-0.000600622	0.0114053	0.958001	0.07938	0.0321029	0.0134107	low density lipoprotein cholesterol measurement	EFO_0004611	Clumping and Thresholding (C+T)	R^2 = 0.078, p < 1e-20	36	PGP000221	32307928	10.1002/mgg3.1248	European:100	European:100	European:100	https://ftp.ebi.ac.uk/pub/databases/spot/pgs/scores/PGS000875/ScoringFiles/PGS000875.txt.gz
PGS001169	GBE_INI23101	Whole body fat free mass	0.0160033	0.0041483	0.000114411	0.0041682	0.00750621	0.57869	0.0337809	0.0113641	0.00295284	-0.0104556	0.0329269	0.750834	lean body mass	EFO_0004995	snpnet		34486	PGP000244	35324888	10.1371/journal.pgen.1010105		European:100	European:40|African:20|East Asian:20|South Asian:20	https://ftp.ebi.ac.uk/pub/databases/spot/pgs/scores/PGS001169/ScoringFiles/PGS001169.txt.gz
PGS000187	rbc	Red blood cell count	0.0158592	0.0041133	0.000115451	-0.0108396	0.00746226	0.146338	-0.00353915	0.0111896	0.751784	0.0329549	0.0326422	0.312697	erythrocyte count	EFO_0004305	Genome-wide significant variants	Conditionally independent GWAS associations	678	PGP000078	32888494	10.1016/j.cell.2020.08.008	European:100		European:66.7|Greater Middle Eastern:33.3	https://ftp.ebi.ac.uk/pub/databases/spot/pgs/scores/PGS000187/ScoringFiles/PGS000187.txt.gz
PGS002402	pigment_HAIR.P+T.0.0001	Hair Color	0.0165204	0.0042867	0.000116259	-0.0163206	0.00785941	0.0378417	0.0144897	0.0133065	0.27619	-0.0054192	0.0320255	0.865627	hair colour measurement	EFO_0007822	Pruning and Thresholding (P+T)	p < 0.0001	18096	PGP000332	35393596	10.1038/s41588-022-01036-9	European:100		African:25|East Asian:25|European:25|South Asian:25	https://ftp.ebi.ac.uk/pub/databases/spot/pgs/scores/PGS002402/ScoringFiles/PGS002402.txt.gz
PGS002466	blood_RED_COUNT.P+T.0.001	Red Blood Cell Count	0.0159085	0.00413788	0.000120747	0.00571943	0.00747649	0.444278	0.0121438	0.0114651	0.28951	0.0259679	0.0327501	0.42783	erythrocyte count	EFO_0004305	Pruning and Thresholding (P+T)	p < 0.001	41471	PGP000332	35393596	10.1038/s41588-022-01036-9	European:100		African:25|East Asian:25|European:25|South Asian:25	https://ftp.ebi.ac.uk/pub/databases/spot/pgs/scores/PGS002466/ScoringFiles/PGS002466.txt.gz
PGS001143	GBE_INI25867	Volume of grey matter in Parietal Operculum Cortex (R)	-0.0157874	0.00411387	0.000124236	0.00696544	0.00748406	0.352007	0.00992822	0.0112325	0.376758	0.00601933	0.0323627	0.852448	grey matter volume measurement	EFO_0005420	snpnet		699	PGP000244	35324888	10.1371/journal.pgen.1010105		European:100	European:40|African:20|East Asian:20|South Asian:20	https://ftp.ebi.ac.uk/pub/databases/spot/pgs/scores/PGS001143/ScoringFiles/PGS001143.txt.gz
PGS001892	portability-PLR_birth_weight	Birth weight	-0.015878	0.00413965	0.000125261	0.0127682	0.00742623	0.0855531	0.0159085	0.0113056	0.15939	-0.000539867	0.0323096	0.986669	birth weight	EFO_0004344	Penalized regression (bigstatsr)	HapMap3 variants	35060	PGP000263	34995502	10.1016/j.ajhg.2021.11.008		European:100	European:37.5|African:25|East Asian:12.5|Greater Middle Eastern:12.5|South Asian:12.5	https://ftp.ebi.ac.uk/pub/databases/spot/pgs/scores/PGS001892/ScoringFiles/PGS001892.txt.gz
PGS001426	GBE_INI25061	Mean FA in fornix on FA skeleton	0.0157514	0.00410868	0.000126237	0.000817883	0.0074252	0.912291	0.000645744	0.0112008	0.954026	0.0377491	0.0320284	0.238552	brain volume measurement|neuroimaging measurement	EFO_0006930|EFO_0004346	snpnet		836	PGP000244	35324888	10.1371/journal.pgen.1010105		European:100	European:40|African:20|East Asian:20|South Asian:20	https://ftp.ebi.ac.uk/pub/databases/spot/pgs/scores/PGS001426/ScoringFiles/PGS001426.txt.gz
PGS002417	blood_RED_COUNT.P+T.0.0001	Red Blood Cell Count	0.0158523	0.00413935	0.000128315	0.00438769	0.00747324	0.557123	-0.0034517	0.0113596	0.761236	0.00640638	0.033478	0.848243	erythrocyte count	EFO_0004305	Pruning and Thresholding (P+T)	p < 0.0001	18514	PGP000332	35393596	10.1038/s41588-022-01036-9	European:100		African:25|East Asian:25|European:25|South Asian:25	https://ftp.ebi.ac.uk/pub/databases/spot/pgs/scores/PGS002417/ScoringFiles/PGS002417.txt.gz
PGS002702	disease_HYPOTHYROIDISM_SELF_REP.SBayesR	Hypothyroidism	0.0159994	0.00417962	0.000129206	0.0180188	0.00745682	0.0156741	0.0198745	0.0115859	0.08627	-0.0224945	0.0317754	0.478994	hypothyroidism	EFO_0004705	SBayesR		889041	PGP000332	35393596	10.1038/s41588-022-01036-9	European:100		African:25|East Asian:25|European:25|South Asian:25	https://ftp.ebi.ac.uk/pub/databases/spot/pgs/scores/PGS002702/ScoringFiles/PGS002702.txt.gz
PGS000119	BCC32	Basal cell carcinoma	0.016061	0.00420132	0.000131914	-0.0131361	0.00770028	0.0880218	0.0188685	0.0124683	0.130199	-0.00177396	0.0321335	0.955974	basal cell carcinoma	EFO_0004193	GWAS Catalog SNPs	SNPs discovered from GWAS studies with broad European ancestry, LD pruned (r2 > 0.1), filtered SNPs with MAF deviation >15% between GWAS Catalog and MGI. GWAS Study identifiers were not listed.	32	PGP000055	31194742	10.1371/journal.pgen.1008202		European:100	European:100	https://ftp.ebi.ac.uk/pub/databases/spot/pgs/scores/PGS000119/ScoringFiles/PGS000119.txt.gz
PGS002238	SBP_PRS	Systolic Blood Pressure	0.0157037	0.00411436	0.000135196	0.0119569	0.00802121	0.136052	-0.00482593	0.0122967	0.69472	-0.0527634	0.0327247	0.106887	systolic blood pressure	EFO_0006335	PRS-CS	p - value threshold, 1e-1	1119444	PGP000270	35522175	10.1161/circgen.121.003554	European:58.3|East Asian:21.8|African:15.1|Hispanic or Latin American:3.6|Additional Asian Ancestries:0.8|Additional Diverse Ancestries:0.4	European:100	Not Reported:33.3|African:33.3|European:33.3	https://ftp.ebi.ac.uk/pub/databases/spot/pgs/scores/PGS002238/ScoringFiles/PGS002238.txt.gz
PGS001811	portability-PLR_208	Benign neoplasm of colon	0.0156817	0.00411124	0.00013654	-0.00195778	0.00743859	0.792402	-0.000810623	0.0113601	0.943114	0.0313801	0.0328744	0.339807	benign colon neoplasm	MONDO_0002278	Penalized regression (bigstatsr)	HapMap3 variants	2231	PGP000263	34995502	10.1016/j.ajhg.2021.11.008		European:100	European:37.5|African:25|East Asian:12.5|Greater Middle Eastern:12.5|South Asian:12.5	https://ftp.ebi.ac.uk/pub/databases/spot/pgs/scores/PGS001811/ScoringFiles/PGS001811.txt.gz
PGS002073	portability-ldpred2_575	Other biliary tract disease	0.0155883	0.00410278	0.000145016	0.00445375	0.00742963	0.548868	-0.00328469	0.0112531	0.770369	0.0716853	0.0324535	0.0271842	biliary tract disease	EFO_0009534	LDpred2 (bigsnpr)	LDpred2-auto using HapMap3 variants	363801	PGP000263	34995502	10.1016/j.ajhg.2021.11.008		European:100	European:37.5|African:25|East Asian:12.5|Greater Middle Eastern:12.5|South Asian:12.5	https://ftp.ebi.ac.uk/pub/databases/spot/pgs/scores/PGS002073/ScoringFiles/PGS002073.txt.gz
PGS000830	BMI_PGS_F	Body mass index (female)	0.0156314	0.00411994	0.000148183	0.00944004	0.00741294	0.202857	0.0251069	0.01122	0.0252405	-0.0345775	0.0321211	0.281717	body mass index|female	EFO_0004340|PATO_0000383	Pruning of FDR filtered SNPs	FDR < 5%, r^2 < 0.2	372	PGP000210	31048771	10.1038/s41598-019-43058-0	European:99.1|Hispanic or Latin American:0.5|African:0.4		Multi-ancestry (including European):100	https://ftp.ebi.ac.uk/pub/databases/spot/pgs/scores/PGS000830/ScoringFiles/PGS000830.txt.gz
PGS000110	rbc	Red blood cell count	0.0155912	0.00411518	0.00015144	-0.00859579	0.00749064	0.25116	0.0102609	0.0112247	0.360645	0.0131933	0.0333849	0.692704	erythrocyte count	EFO_0004305	Regularized Regression (Elastic Net)	Bi-allelic variants (MAF > 0.01, INFO > 0.4, missingness rate < 0.1) with LD thinning (r2 threshold = 0.5)	23242	PGP000051	35072137	10.1016/j.xgen.2021.100086	European:100	European:100	European:100	https://ftp.ebi.ac.uk/pub/databases/spot/pgs/scores/PGS000110/ScoringFiles/PGS000110.txt.gz
PGS001113	GBE_BIN_FC7006154	Aspirin use self-reported	0.0156447	0.00412995	0.000151803	-0.0071635	0.00748851	0.33877	0.016794	0.0112264	0.134669	0.0314908	0.0319252	0.32394	aspirin use measurement	EFO_0007013	snpnet		790	PGP000244	35324888	10.1371/journal.pgen.1010105		European:100	European:40|African:20|East Asian:20|South Asian:20	https://ftp.ebi.ac.uk/pub/databases/spot/pgs/scores/PGS001113/ScoringFiles/PGS001113.txt.gz
PGS001267	GBE_HC422	Ankylosing spondylitis	0.0155552	0.00410774	0.000152601	-0.00152557	0.00751557	0.839144	0.0063877	0.0112204	0.569158	0.00122928	0.0326728	0.969988	ankylosing spondylitis	EFO_0003898	snpnet		10	PGP000244	35324888	10.1371/journal.pgen.1010105		European:100	European:40|African:20|East Asian:20|South Asian:20	https://ftp.ebi.ac.uk/pub/databases/spot/pgs/scores/PGS001267/ScoringFiles/PGS001267.txt.gz
PGS001355	CAD_AnnoPred_PRS	Coronary artery disease	-0.0156634	0.00414329	0.000156559	0.00688756	0.00758588	0.363908	0.00263964	0.0113758	0.816507	-0.0288201	0.0330549	0.38327	coronary artery disease	EFO_0001645	AnnoPred	Tier2, pT, p=0.003	2994055	PGP000252	33433237	10.1161/circgen.120.003128	European:100	European:100	European:100	https://ftp.ebi.ac.uk/pub/databases/spot/pgs/scores/PGS001355/ScoringFiles/PGS001355.txt.gz
PGS000893	GLGC_2021_EUR_LDL_PRS_weights_PT	Low density lipoprotein (LDL) cholesterol	-0.0155859	0.00412394	0.000157222	-0.00230637	0.00741495	0.755768	-0.00707093	0.011297	0.531372	-0.0206808	0.0321645	0.520244	low density lipoprotein cholesterol measurement	EFO_0004611	Pruning and Thresholding (P+T)	r2=0.1 distance=500kb p=5e-4	5427	PGP000230	34887591	https://doi.org/10.1038/s41586-021-04064-3	European:100		European:33.3|African:22.2|Hispanic or Latin American:11.1|Additional Asian Ancestries:11.1|East Asian:11.1|South Asian:11.1	https://ftp.ebi.ac.uk/pub/databases/spot/pgs/scores/PGS000893/ScoringFiles/PGS000893.txt.gz
PGS001128	GBE_BIN_FC20020116	Previous Smoker	0.0155839	0.00412518	0.000158256	0.00878422	0.00760061	0.247794	0.0179636	0.0114096	0.115389	-0.0189127	0.0322946	0.558124	smoking status measurement	EFO_0006527	snpnet		4348	PGP000244	35324888	10.1371/journal.pgen.1010105		European:100	European:40|African:20|East Asian:20|South Asian:20	https://ftp.ebi.ac.uk/pub/databases/spot/pgs/scores/PGS001128/ScoringFiles/PGS001128.txt.gz
PGS000998	GBE_QT_FC1001697	Comparative body height at age 10	-0.0156711	0.00415366	0.000161397	-0.00489881	0.00744643	0.510619	-0.00126855	0.011289	0.91053	0.032826	0.0330266	0.320258	comparative body size at age 10, self-reported	EFO_0009819	snpnet		24144	PGP000244	35324888	10.1371/journal.pgen.1010105		European:100	European:40|African:20|East Asian:20|South Asian:20	https://ftp.ebi.ac.uk/pub/databases/spot/pgs/scores/PGS000998/ScoringFiles/PGS000998.txt.gz
PGS002707	blood_MONOCYTE_COUNT.SBayesR	Monocyte Count	0.0155064	0.00411568	0.0001648	0.00713079	0.00746504	0.339464	0.0102906	0.0116468	0.376933	-0.0170854	0.0325985	0.600198	monocyte count	EFO_0005091	SBayesR		980307	PGP000332	35393596	10.1038/s41588-022-01036-9	European:100		African:25|East Asian:25|European:25|South Asian:25	https://ftp.ebi.ac.uk/pub/databases/spot/pgs/scores/PGS002707/ScoringFiles/PGS002707.txt.gz
PGS001041	GBE_cancer1003	Skin cancer	0.0157018	0.00417578	0.000169777	0.000711571	0.00770093	0.92638	0.0246842	0.0117827	0.0361761	0.0604895	0.0329747	0.0665914	skin carcinoma	EFO_0009259	snpnet		1298	PGP000244	35324888	10.1371/journal.pgen.1010105		European:100	European:40|African:20|East Asian:20|South Asian:20	https://ftp.ebi.ac.uk/pub/databases/spot/pgs/scores/PGS001041/ScoringFiles/PGS001041.txt.gz
PGS002154	portability-ldpred2_less_happy	General happiness	0.0154393	0.00411279	0.000174047	0.00763217	0.00748709	0.308024	0.00240458	0.0112019	0.830035	0.0527627	0.0327327	0.106978	wellbeing measurement	EFO_0007869	LDpred2 (bigsnpr)	LDpred2-auto using HapMap3 variants	806011	PGP000263	34995502	10.1016/j.ajhg.2021.11.008		European:100	European:37.5|African:25|East Asian:12.5|Greater Middle Eastern:12.5|South Asian:12.5	https://ftp.ebi.ac.uk/pub/databases/spot/pgs/scores/PGS002154/ScoringFiles/PGS002154.txt.gz
PGS001834	portability-PLR_362.29	Macular degeneration (senile) of retina NOS	0.0154374	0.00411639	0.000176663	0.0026538	0.00740118	0.719921	0.0177664	0.0112068	0.112894	-0.0538997	0.0320289	0.0924049	age-related macular degeneration	EFO_0001365	Penalized regression (bigstatsr)	HapMap3 variants	157	PGP000263	34995502	10.1016/j.ajhg.2021.11.008		European:100	European:37.5|African:25|East Asian:12.5|Greater Middle Eastern:12.5|South Asian:12.5	https://ftp.ebi.ac.uk/pub/databases/spot/pgs/scores/PGS001834/ScoringFiles/PGS001834.txt.gz
PGS000850	T2D_Insulin_Action	Type 2 diabetes (based on SNPs associated with insulin action)	0.0154441	0.00411882	0.000177093	0.0165726	0.00745015	0.0261171	0.0197439	0.0113961	0.083183	0.0297665	0.0322258	0.355651	type 2 diabetes mellitus	MONDO_0005148	Genome-wide significant variants		16	PGP000211	34737425	10.1038/s41588-021-00948-2	European:100		European:100	https://ftp.ebi.ac.uk/pub/databases/spot/pgs/scores/PGS000850/ScoringFiles/PGS000850.txt.gz
PGS002041	portability-ldpred2_362.29	Macular degeneration (senile) of retina NOS	0.0154183	0.00411726	0.000180532	0.00597283	0.00741349	0.420433	0.0180107	0.0112172	0.108352	-0.0534366	0.031996	0.0948994	age-related macular degeneration	EFO_0001365	LDpred2 (bigsnpr)	LDpred2-auto using HapMap3 variants	116538	PGP000263	34995502	10.1016/j.ajhg.2021.11.008		European:100	European:37.5|African:25|East Asian:12.5|Greater Middle Eastern:12.5|South Asian:12.5	https://ftp.ebi.ac.uk/pub/databases/spot/pgs/scores/PGS002041/ScoringFiles/PGS002041.txt.gz
PGS002124	portability-ldpred2_ever_addicted	Ever addicted to any substance or behaviour	0.0153618	0.00410865	0.000184827	0.00317256	0.0074161	0.668802	0.00377798	0.0112615	0.737265	-0.00959444	0.032043	0.764616	addictive behaviour	EFO_0004347	LDpred2 (bigsnpr)	LDpred2-auto using HapMap3 variants	566292	PGP000263	34995502	10.1016/j.ajhg.2021.11.008		European:100	European:37.5|African:25|East Asian:12.5|Greater Middle Eastern:12.5|South Asian:12.5	https://ftp.ebi.ac.uk/pub/databases/spot/pgs/scores/PGS002124/ScoringFiles/PGS002124.txt.gz
PGS000849	T2D_Impaired_Lipids	Type 2 diabetes (based on SNPs associated with impaired lipids)	0.0153564	0.0041114	0.000187662	0.00836134	0.00748511	0.263967	0.00209434	0.0112554	0.852387	-0.00359676	0.0320675	0.910695	type 2 diabetes mellitus	MONDO_0005148	Genome-wide significant variants		3	PGP000211	34737425	10.1038/s41588-021-00948-2	European:100		European:100	https://ftp.ebi.ac.uk/pub/databases/spot/pgs/scores/PGS000849/ScoringFiles/PGS000849.txt.gz
PGS002651	disease_HI_CHOL_SELF_REP.PolyFun-pred	High cholesterol	-0.0153383	0.00410789	0.000188556	-0.0169873	0.00746467	0.0228643	-0.00635146	0.0114566	0.57931	0.065163	0.0324758	0.0448019	Hypercholesterolemia	HP_0003124	PolyFun-pred		195463	PGP000332	35393596	10.1038/s41588-022-01036-9	European:100		African:25|East Asian:25|European:25|South Asian:25	https://ftp.ebi.ac.uk/pub/databases/spot/pgs/scores/PGS002651/ScoringFiles/PGS002651.txt.gz
PGS000079	CC_Melanoma	Melanoma	0.01561	0.00418108	0.000188845	-0.00247965	0.00769931	0.747406	0.018178	0.0123507	0.141069	-0.0508304	0.0332748	0.126613	melanoma	EFO_0000756	Genome-wide significant variants	P < 5e-8, MAF > 1%, biallelic SNPs, LD-thin r2 > 0.3	24	PGP000050	33579919	10.1038/s41467-021-21288-z	European:100		European:100	https://ftp.ebi.ac.uk/pub/databases/spot/pgs/scores/PGS000079/ScoringFiles/PGS000079.txt.gz
PGS001252	GBE_BIN_FC3002247	Hearing difficulty and deafness	0.0153184	0.00411632	0.000198131	-0.00519385	0.00744114	0.485183	0.0120437	0.0117538	0.30552	0.00056155	0.0329056	0.986384	hearing loss|deafness	EFO_0004238|EFO_0001063	snpnet		3731	PGP000244	35324888	10.1371/journal.pgen.1010105		European:100	European:40|African:20|East Asian:20|South Asian:20	https://ftp.ebi.ac.uk/pub/databases/spot/pgs/scores/PGS001252/ScoringFiles/PGS001252.txt.gz
PGS001821	portability-PLR_272	Disorders of lipoid metabolism	0.0153274	0.00412089	0.000199657	0.00803328	0.00744382	0.280504	0.015833	0.0112514	0.159367	0.0368524	0.0323117	0.254067	Abnormal circulating lipid concentration	HP_0003119	Penalized regression (bigstatsr)	HapMap3 variants	22313	PGP000263	34995502	10.1016/j.ajhg.2021.11.008		European:100	European:37.5|African:25|East Asian:12.5|Greater Middle Eastern:12.5|South Asian:12.5	https://ftp.ebi.ac.uk/pub/databases/spot/pgs/scores/PGS001821/ScoringFiles/PGS001821.txt.gz
PGS001070	GBE_INI25003	Volume of ventricular cerebrospinal fluid (normalised for head size)	-0.0152969	0.00411608	0.000202111	-0.0138663	0.00746666	0.0632969	-0.0036605	0.0112249	0.744346	0.0118831	0.0330234	0.718968	cerebrospinal fluid volume measurement	EFO_0008080	snpnet		880	PGP000244	35324888	10.1371/journal.pgen.1010105		European:100	European:40|African:20|East Asian:20|South Asian:20	https://ftp.ebi.ac.uk/pub/databases/spot/pgs/scores/PGS001070/ScoringFiles/PGS001070.txt.gz
PGS000167	hct	Hematocrit	0.0153597	0.00413755	0.000205416	-0.00470366	0.00747326	0.529088	0.00137512	0.0112644	0.902839	0.0195764	0.0324764	0.546649	hematocrit	EFO_0004348	Genome-wide significant variants	Conditionally independent GWAS associations	502	PGP000078	32888494	10.1016/j.cell.2020.08.008	European:100		European:66.7|Greater Middle Eastern:33.3	https://ftp.ebi.ac.uk/pub/databases/spot/pgs/scores/PGS000167/ScoringFiles/PGS000167.txt.gz
PGS001268	GBE_HC1242	Ankylosing spondylitis (time-to-event)	0.015202	0.00410785	0.000214995	-0.000776446	0.00751419	0.917701	0.0062699	0.0112218	0.576349	0.000559455	0.0326653	0.986335	ankylosing spondylitis	EFO_0003898	snpnet		10	PGP000244	35324888	10.1371/journal.pgen.1010105		European:100	European:40|African:20|East Asian:20|South Asian:20	https://ftp.ebi.ac.uk/pub/databases/spot/pgs/scores/PGS001268/ScoringFiles/PGS001268.txt.gz
PGS002113	portability-ldpred2_depression_stress_trauma	Depression possibly related to stressful or traumatic event	0.0151901	0.00411072	0.000219681	-0.00531008	0.00753255	0.48084	0.00241805	0.0116105	0.835023	0.0433285	0.0322114	0.178583	trauma exposure measurement|depressive episode measurement	EFO_0010703|EFO_0007704	LDpred2 (bigsnpr)	LDpred2-auto using HapMap3 variants	545334	PGP000263	34995502	10.1016/j.ajhg.2021.11.008		European:100	European:37.5|African:25|East Asian:12.5|Greater Middle Eastern:12.5|South Asian:12.5	https://ftp.ebi.ac.uk/pub/databases/spot/pgs/scores/PGS002113/ScoringFiles/PGS002113.txt.gz
PGS000743	PRS_melanoma	Melanoma	0.0153134	0.00417438	0.000244055	0.00223639	0.00826079	0.786604	0.0137989	0.012423	0.266672	0.0056082	0.0328017	0.864245	melanoma	EFO_0000756	Genome-wide significant variants	SNPs with previously confirmed melanoma risk	45	PGP000151	29890168	10.1016/j.jid.2018.05.023	European:100		European:100	https://ftp.ebi.ac.uk/pub/databases/spot/pgs/scores/PGS000743/ScoringFiles/PGS000743.txt.gz
PGS002575	body_WHRadjBMIz.P+T.1e-06	Waist-Hip Ratio	0.0152103	0.0041517	0.000248657	0.012444	0.00746592	0.0955598	0.00869203	0.0114715	0.448625	-0.0393756	0.0327406	0.22911	waist-hip ratio	EFO_0004343	Pruning and Thresholding (P+T)	p < 1e-06	2912	PGP000332	35393596	10.1038/s41588-022-01036-9	European:100		African:25|East Asian:25|European:25|South Asian:25	https://ftp.ebi.ac.uk/pub/databases/spot/pgs/scores/PGS002575/ScoringFiles/PGS002575.txt.gz
PGS000895	GLGC_2021_HIS_LDL_PRS_weights_PT	Low density lipoprotein (LDL) cholesterol	-0.0150198	0.00410285	0.000251411	-0.0100737	0.00746653	0.177277	-0.00631075	0.0113011	0.576558	0.0498317	0.0321589	0.12125	low density lipoprotein cholesterol measurement	EFO_0004611	Pruning and Thresholding (P+T)	r2=0.1 distance=500kb p=5e-7	76	PGP000230	34887591	https://doi.org/10.1038/s41586-021-04064-3	Hispanic or Latin American:100		Hispanic or Latin American:40|African:20|Additional Asian Ancestries:20|European:20	https://ftp.ebi.ac.uk/pub/databases/spot/pgs/scores/PGS000895/ScoringFiles/PGS000895.txt.gz
PGS002253	Melanoma_PRS45	Melanoma	0.0152881	0.00417736	0.000252462	0.000870965	0.00826805	0.916105	0.0158988	0.0124509	0.201629	0.00529208	0.0328103	0.871862	melanoma	EFO_0000756	Previously published PGS (PMID:29890168) with update effect weights (by dosage)	genome-wide significant variants: p < 5 x 10-8 and one variant (MITF rs149617956) with robust association from whole-genome sequencing	45	PGP000274	34921685	10.1111/bjd.20956	European:100		European:100	https://ftp.ebi.ac.uk/pub/databases/spot/pgs/scores/PGS002253/ScoringFiles/PGS002253.txt.gz
PGS002045	portability-ldpred2_371	Inflammation of the eye	0.0149964	0.00410233	0.000256593	0.0048515	0.0074449	0.514624	-0.000161593	0.0112105	0.988499	0.0675943	0.0321513	0.0355201	eye disease|eye inflammation	EFO_0003966|EFO_0005752	LDpred2 (bigsnpr)	LDpred2-auto using HapMap3 variants	527030	PGP000263	34995502	10.1016/j.ajhg.2021.11.008		European:100	European:37.5|African:25|East Asian:12.5|Greater Middle Eastern:12.5|South Asian:12.5	https://ftp.ebi.ac.uk/pub/databases/spot/pgs/scores/PGS002045/ScoringFiles/PGS002045.txt.gz
PGS000134	SCZ_GHS	Schizophrenia	0.0164403	0.00449925	0.000258172	0.0201184	0.01466	0.169961	-0.0214507	0.0230789	0.352655	0.028808	0.0324336	0.374425	schizophrenia	MONDO_0005090	PRS-CS	Bayesian polygenic prediction method, with continuous shrinkage. Parameters: b = 0.5, phi = 1, LD-reference panel = 1000 Genomes Project European samples, # of available SNPs in GHS = 833,502	830589	PGP000065	31416338	10.1176/appi.ajp.2019.18091085	European:94|East Asian:6		European:100	https://ftp.ebi.ac.uk/pub/databases/spot/pgs/scores/PGS000134/ScoringFiles/PGS000134.txt.gz
PGS000730	PRS_BCC	Basal cell carcinoma	0.0154953	0.00424564	0.000262546	-0.000524834	0.00808842	0.948264	0.019695	0.0135578	0.146317	0.0643596	0.0323968	0.0469661	basal cell carcinoma	EFO_0004193	RiskPipe (clumping and thresholding)	p<1e-6	47	PGP000138	33420020	10.1038/s41467-020-20246-5	European:100		European:100	https://ftp.ebi.ac.uk/pub/databases/spot/pgs/scores/PGS000730/ScoringFiles/PGS000730.txt.gz
PGS000442	PRSWEB_PHECODE172.2_UKBB-SAIGE-HRC-X172.2_PRS-CS_MGI_20200608	Other non-epithelial cancer of skin	0.0151701	0.00415784	0.000263733	-0.00337252	0.00775662	0.663713	0.0189881	0.0118331	0.108569	0.0601924	0.033035	0.0684431	skin cancer	MONDO_0002898	PRS-CS	Parameters = auto; LD reference (eur)	1119238	PGP000118	32991828	10.1016/j.ajhg.2020.08.025	European:100	European:100	European:100	https://ftp.ebi.ac.uk/pub/databases/spot/pgs/scores/PGS000442/ScoringFiles/PGS000442.txt.gz
PGS000111	ret	Reticulocyte count	0.015013	0.00412693	0.000274952	0.0085982	0.00743414	0.247443	0.0103978	0.0113587	0.359977	0.0618897	0.0318237	0.0518034	reticulocyte count	EFO_0007986	Regularized Regression (Elastic Net)	Bi-allelic variants (MAF > 0.01, INFO > 0.4, missingness rate < 0.1) with LD thinning (r2 threshold = 0.5)	26077	PGP000051	35072137	10.1016/j.xgen.2021.100086	European:100	European:100	European:100	https://ftp.ebi.ac.uk/pub/databases/spot/pgs/scores/PGS000111/ScoringFiles/PGS000111.txt.gz
PGS001253	GBE_BIN_FC1002247	Hearing difficulty	0.0148564	0.00411653	0.000307421	-0.00454592	0.00744022	0.541204	0.0108249	0.0118541	0.36115	-0.00726709	0.0330029	0.825719	hearing loss	EFO_0004238	snpnet		3098	PGP000244	35324888	10.1371/journal.pgen.1010105		European:100	European:40|African:20|East Asian:20|South Asian:20	https://ftp.ebi.ac.uk/pub/databases/spot/pgs/scores/PGS001253/ScoringFiles/PGS001253.txt.gz
PGS002548	biochemistry_HDLcholesterol.P+T.1e-06	HDL Cholesterol	-0.0148333	0.0041124	0.000309792	-0.00962864	0.00742732	0.194844	0.00666959	0.0112578	0.553555	-0.0351002	0.033689	0.297464	high density lipoprotein cholesterol measurement	EFO_0004612	Pruning and Thresholding (P+T)	p < 1e-06	6518	PGP000332	35393596	10.1038/s41588-022-01036-9	European:100		African:25|East Asian:25|European:25|South Asian:25	https://ftp.ebi.ac.uk/pub/databases/spot/pgs/scores/PGS002548/ScoringFiles/PGS002548.txt.gz
PGS001321	GBE_BIN_FC2006148	Eye problems/disorders (Glaucoma)	0.0148317	0.00411411	0.000312037	-0.0085354	0.00750457	0.255388	0.00770417	0.011185	0.490953	-0.0284645	0.0324917	0.381001	glaucoma	EFO_0000516	snpnet		1103	PGP000244	35324888	10.1371/journal.pgen.1010105		European:100	European:40|African:20|East Asian:20|South Asian:20	https://ftp.ebi.ac.uk/pub/databases/spot/pgs/scores/PGS001321/ScoringFiles/PGS001321.txt.gz
PGS000229	CX3CL1	Fractalkine (CX3CL1) serum levels	-0.0150899	0.0041866	0.000312946	-0.00199848	0.00741278	0.787468	-0.00815456	0.0113642	0.473025	0.0888308	0.0328952	0.00692521	blood protein measurement	EFO_0007937	LDpred	HapMap3 SNPs with MAF >0.05, HWE P>1e-05, imputation quality>0.95, fraction of causal markers 0.01.	552274	PGP000089	33067605	10.1038/s42255-020-00287-2		European:100	European:100	https://ftp.ebi.ac.uk/pub/databases/spot/pgs/scores/PGS000229/ScoringFiles/PGS000229.txt.gz
PGS001878	portability-PLR_717	Polymyalgia Rheumatica	0.0147799	0.00411722	0.000330953	0.0060865	0.00752346	0.418513	0.00640019	0.0113761	0.573707	0.0291625	0.0320935	0.363523	polymyalgia rheumatica	EFO_0008518	Penalized regression (bigstatsr)	HapMap3 variants	142	PGP000263	34995502	10.1016/j.ajhg.2021.11.008		European:100	European:37.5|African:25|East Asian:12.5|Greater Middle Eastern:12.5|South Asian:12.5	https://ftp.ebi.ac.uk/pub/databases/spot/pgs/scores/PGS001878/ScoringFiles/PGS001878.txt.gz
PGS002686	disease_DERMATOLOGY.SBayesR	Dermatologic diseases	0.014715	0.00410876	0.000341814	-0.00503803	0.00750525	0.50205	0.00233643	0.0112618	0.835648	0.00522756	0.0326432	0.872769	skin disease	EFO_0000701	SBayesR		815851	PGP000332	35393596	10.1038/s41588-022-01036-9	European:100		African:25|East Asian:25|European:25|South Asian:25	https://ftp.ebi.ac.uk/pub/databases/spot/pgs/scores/PGS002686/ScoringFiles/PGS002686.txt.gz
PGS000922	GBE_HC170	Sarcoidosis	-0.01469	0.00410215	0.000342225	-0.0102492	0.00744501	0.168618	-0.00612365	0.0112545	0.586368	0.0604043	0.03267	0.0644685	sarcoidosis	MONDO_0019338	snpnet		12	PGP000244	35324888	10.1371/journal.pgen.1010105		European:100	European:50|African:25|South Asian:25	https://ftp.ebi.ac.uk/pub/databases/spot/pgs/scores/PGS000922/ScoringFiles/PGS000922.txt.gz
PGS001347	GBE_FH1263	Family history of Alzheimer's/dementia	-0.014754	0.00412153	0.000343949	-0.00128848	0.00741184	0.861991	-0.00257399	0.0111778	0.817877	-0.0459834	0.0324676	0.156692	family history of AlzheimerÃ¢â‚¬â„¢s disease	EFO_0009268	snpnet		139	PGP000244	35324888	10.1371/journal.pgen.1010105		European:100	European:40|African:20|East Asian:20|South Asian:20	https://ftp.ebi.ac.uk/pub/databases/spot/pgs/scores/PGS001347/ScoringFiles/PGS001347.txt.gz
PGS000017	GPS_IBD	Inflammatory bowel disease	0.0149537	0.00418082	0.000347906	0.0120402	0.00745173	0.106147	0.0151044	0.0138507	0.275486	-0.0300841	0.0327123	0.357751	inflammatory bowel disease	EFO_0003767	LDpred	ÃÂ = 0.1; LD panel = 503 1000G Europeans	6907112	PGP000006	30104762	10.1038/s41588-018-0183-z	European:100	European:100	European:100	https://ftp.ebi.ac.uk/pub/databases/spot/pgs/scores/PGS000017/ScoringFiles/PGS000017.txt.gz
PGS001510	GBE_INI25033	Median T2star in pallidum (R)	-0.0146286	0.00411277	0.000375315	-0.0184282	0.00744106	0.0132657	-0.0232608	0.0111981	0.0377819	-0.0140995	0.0332166	0.671222	neuroimaging measurement	EFO_0004346	snpnet		2164	PGP000244	35324888	10.1371/journal.pgen.1010105		European:100	European:40|African:20|East Asian:20|South Asian:20	https://ftp.ebi.ac.uk/pub/databases/spot/pgs/scores/PGS001510/ScoringFiles/PGS001510.txt.gz
PGS001863	portability-PLR_593	Hematuria	0.0146961	0.0041336	0.000377575	0.00925433	0.00741622	0.212086	-0.0107645	0.0112607	0.339102	0.0250673	0.0328733	0.445736	Hematuria	HP_0000790	Penalized regression (bigstatsr)	HapMap3 variants	794	PGP000263	34995502	10.1016/j.ajhg.2021.11.008		European:100	European:37.5|African:25|East Asian:12.5|Greater Middle Eastern:12.5|South Asian:12.5	https://ftp.ebi.ac.uk/pub/databases/spot/pgs/scores/PGS001863/ScoringFiles/PGS001863.txt.gz
PGS001649	GBE_INI25497	WA FA in tract corticospinal tract (R)	-0.0146063	0.00410938	0.00037885	-0.0189943	0.00742961	0.0105712	0.00868955	0.0111844	0.437197	-0.0294733	0.0323274	0.36192	brain volume measurement|neuroimaging measurement	EFO_0006930|EFO_0004346	snpnet		60	PGP000244	35324888	10.1371/journal.pgen.1010105		European:100	European:40|African:20|East Asian:20|South Asian:20	https://ftp.ebi.ac.uk/pub/databases/spot/pgs/scores/PGS001649/ScoringFiles/PGS001649.txt.gz
PGS002567	cov_SMOKING_STATUS.P+T.1e-06	Smoking status	0.0146241	0.00411598	0.000380842	0.00426588	0.00747244	0.56808	-0.00792558	0.0112569	0.481393	-0.00489785	0.0325191	0.88028	smoking status measurement	EFO_0006527	Pruning and Thresholding (P+T)	p < 1e-06	517	PGP000332	35393596	10.1038/s41588-022-01036-9	European:100		African:25|East Asian:25|European:25|South Asian:25	https://ftp.ebi.ac.uk/pub/databases/spot/pgs/scores/PGS002567/ScoringFiles/PGS002567.txt.gz
PGS001875	portability-PLR_714.1	Rheumatoid arthritis	0.0146336	0.00412083	0.000383584	-0.00101958	0.00748574	0.891661	0.00828972	0.0114561	0.469307	0.0213329	0.032605	0.51293	rheumatoid arthritis	EFO_0000685	Penalized regression (bigstatsr)	HapMap3 variants	256	PGP000263	34995502	10.1016/j.ajhg.2021.11.008		European:100	European:37.5|African:25|East Asian:12.5|Greater Middle Eastern:12.5|South Asian:12.5	https://ftp.ebi.ac.uk/pub/databases/spot/pgs/scores/PGS001875/ScoringFiles/PGS001875.txt.gz
PGS000065	GLGC2017_LDL	Low density lipoprotein (LDL) cholesterol	-0.0145802	0.00410859	0.000387118	-0.00101795	0.00744392	0.891229	0.00329208	0.0112731	0.770264	0.0900358	0.0329522	0.00628913	low density lipoprotein cholesterol measurement	EFO_0004611	Established Lipid Loci; independent genome-wide significant variants	MAF < 0.01, Imputation r2 < 0.8, clumping based on r2 > 0.1, overlap of SNPs between study cohorts	103	PGP000046	31551420	10.1038/s41467-019-12026-7	European:81.6|South Asian:9.2|African:5.1|East Asian:2.5|Hispanic or Latin American:1.5		European:60|African:20|East Asian:20	https://ftp.ebi.ac.uk/pub/databases/spot/pgs/scores/PGS000065/ScoringFiles/PGS000065.txt.gz
PGS000687	snpnet.IGF_1	IGF-1 [nmol/L]	-0.0145726	0.00411224	0.000394545	0.00831389	0.00742966	0.263134	-0.0140378	0.0111525	0.208135	-0.0345165	0.0319216	0.279568	IGF-1 measurement	EFO_0004627	snpnet	1,080,968 variants as input (directly genotyped variants, imputed HLA allelotypes, and CNVs)	23443	PGP000128	33462484	10.1038/s41588-020-00757-z		European:100	European:40|African:20|East Asian:20|South Asian:20	https://ftp.ebi.ac.uk/pub/databases/spot/pgs/scores/PGS000687/ScoringFiles/PGS000687.txt.gz
PGS002095	portability-ldpred2_743.1	Osteoporosis	0.0145318	0.00411345	0.000411257	0.00235368	0.00767704	0.759158	0.015533	0.0113946	0.172822	-0.0288704	0.0328084	0.378876	osteoporosis	EFO_0003882	LDpred2 (bigsnpr)	LDpred2-auto using HapMap3 variants	658775	PGP000263	34995502	10.1016/j.ajhg.2021.11.008		European:100	European:37.5|African:25|East Asian:12.5|Greater Middle Eastern:12.5|South Asian:12.5	https://ftp.ebi.ac.uk/pub/databases/spot/pgs/scores/PGS002095/ScoringFiles/PGS002095.txt.gz
PGS000727	AF_PGS	Atrial fibrillation	0.0148881	0.0042217	0.000420979	0.000637278	0.00900977	0.943611	-0.00683408	0.0126886	0.590163	-0.0257901	0.0322873	0.424425	atrial fibrillation	EFO_0000275	LD thinning	UKB was used for thinning (bi-allelic SNPs, MAF > 1%, INFO > 0.4, excluding palindromic SNPs); r2 threshold = 0.9	2210336	PGP000137	34750571	10.1038/s42255-021-00478-5	European:100		European:100	https://ftp.ebi.ac.uk/pub/databases/spot/pgs/scores/PGS000727/ScoringFiles/PGS000727.txt.gz
PGS000404	PRSWEB_PHECODE172_UKBB-SAIGE-HRC-X172_P_5e-08_MGI_20200608	Skin cancer	0.0146805	0.00417036	0.000431221	0.00234558	0.00756044	0.756375	0.0105922	0.0118111	0.369829	0.0210627	0.0327511	0.52015	skin carcinoma	EFO_0009259	GWAS Hits	LD Clumping (MAF >= 1%, r^2 <= 0.1) & P<=5e-08	80	PGP000118	32991828	10.1016/j.ajhg.2020.08.025	European:100	European:100	European:100	https://ftp.ebi.ac.uk/pub/databases/spot/pgs/scores/PGS000404/ScoringFiles/PGS000404.txt.gz
PGS002091	portability-ldpred2_717	Polymyalgia Rheumatica	0.014516	0.00412535	0.000433614	0.00874422	0.00753629	0.245934	0.00769284	0.0114081	0.5001	0.0321214	0.0318162	0.312689	polymyalgia rheumatica	EFO_0008518	LDpred2 (bigsnpr)	LDpred2-auto using HapMap3 variants	129938	PGP000263	34995502	10.1016/j.ajhg.2021.11.008		European:100	European:37.5|African:25|East Asian:12.5|Greater Middle Eastern:12.5|South Asian:12.5	https://ftp.ebi.ac.uk/pub/databases/spot/pgs/scores/PGS002091/ScoringFiles/PGS002091.txt.gz
PGS000779	PGS7_AD	Alzheimer's disease	-0.0144633	0.00412125	0.000449038	-0.00437565	0.0073984	0.554232	0.000978518	0.0111083	0.929806	-0.0453921	0.0327849	0.166193	Alzheimer disease	MONDO_0004975	LASSO	5-fold cross-validation, p<0.05	7	PGP000183	32775599	10.1002/dad2.12074	European:91.4|Multi-ancestry (excluding European):8.6	East Asian:100	East Asian:50|European:50	https://ftp.ebi.ac.uk/pub/databases/spot/pgs/scores/PGS000779/ScoringFiles/PGS000779.txt.gz
PGS000432	PRSWEB_PHECODE172.1_UKBB-SAIGE-HRC-X172.1_LASSOSUM_MGI_20200608	Melanomas of skin (diagnosis or history)	0.0144948	0.00414394	0.00046905	-0.000752058	0.00746358	0.919738	-0.00406473	0.0117679	0.729787	0.00512904	0.0348076	0.882853	melanoma	EFO_0000756	Lassosum	s=0.2;Lambda=0.03793	296	PGP000118	32991828	10.1016/j.ajhg.2020.08.025	European:100	European:100	European:100	https://ftp.ebi.ac.uk/pub/databases/spot/pgs/scores/PGS000432/ScoringFiles/PGS000432.txt.gz
PGS000677	snpnet.Cholesterol_adjstatins	Cholesterol [mmol/L] (statin adjusted)	-0.0143595	0.00411198	0.00047923	-0.0069198	0.00746256	0.353787	-0.00107453	0.0114247	0.925067	0.05566	0.0328295	0.0899945	total cholesterol measurement	EFO_0004574	snpnet	1,080,968 variants as input (directly genotyped variants, imputed HLA allelotypes, and CNVs)	17204	PGP000128	33462484	10.1038/s41588-020-00757-z		European:100	European:50|African:16.7|East Asian:16.7|South Asian:16.7	https://ftp.ebi.ac.uk/pub/databases/spot/pgs/scores/PGS000677/ScoringFiles/PGS000677.txt.gz
PGS000813	PRS46_melanoma	melanoma	0.0145611	0.00418317	0.00049979	0.00121661	0.00825399	0.882819	0.0144127	0.0123927	0.244833	0.00596246	0.0327861	0.855693	melanoma	EFO_0000756	SNPs significantly associated with melanoma	Fine mapping of GWAS loci to identify a subset of SNPs which have been repeatedly reported and validated in independent analyses.	46	PGP000197	32994281	10.1136/jmedgenet-2020-107251	European:100		European:100	https://ftp.ebi.ac.uk/pub/databases/spot/pgs/scores/PGS000813/ScoringFiles/PGS000813.txt.gz
PGS002115	portability-ldpred2_drink_alcohol	Alcohol drinker status	-0.0143149	0.00411312	0.000500856	-0.0158757	0.00742627	0.0325348	-0.028007	0.0111957	0.0123642	0.000120598	0.0325359	0.997043	alcohol drinking	EFO_0004329	LDpred2 (bigsnpr)	LDpred2-auto using HapMap3 variants	766714	PGP000263	34995502	10.1016/j.ajhg.2021.11.008		European:100	European:37.5|African:25|East Asian:12.5|Greater Middle Eastern:12.5|South Asian:12.5	https://ftp.ebi.ac.uk/pub/databases/spot/pgs/scores/PGS002115/ScoringFiles/PGS002115.txt.gz
PGS002193	portability-ldpred2_log_pulse_rate	Pulse rate, automated reading	0.0143152	0.00411757	0.000507798	-0.00667515	0.00742065	0.368366	0.0148717	0.0112063	0.18448	-0.00349545	0.0320326	0.913106	heart rate	EFO_0004326	LDpred2 (bigsnpr)	LDpred2-auto using HapMap3 variants	858487	PGP000263	34995502	10.1016/j.ajhg.2021.11.008		European:100	European:37.5|African:25|East Asian:12.5|Greater Middle Eastern:12.5|South Asian:12.5	https://ftp.ebi.ac.uk/pub/databases/spot/pgs/scores/PGS002193/ScoringFiles/PGS002193.txt.gz
PGS000891	GLGC_2021_EAS_LDL_PRS_weights_PT	Low density lipoprotein (LDL) cholesterol	-0.0142154	0.00410799	0.00053934	-0.00530807	0.00745059	0.476195	0.00112896	0.011228	0.919908	0.0503487	0.0321318	0.117127	low density lipoprotein cholesterol measurement	EFO_0004611	Pruning and Thresholding (P+T)	r2=0.1 distance=500kb p=5e-9	66	PGP000230	34887591	https://doi.org/10.1038/s41586-021-04064-3	East Asian:100		East Asian:33.3|African:16.7|Hispanic or Latin American:16.7|Additional Asian Ancestries:16.7|European:16.7	https://ftp.ebi.ac.uk/pub/databases/spot/pgs/scores/PGS000891/ScoringFiles/PGS000891.txt.gz
PGS000136	SCZ_PBK	Schizophrenia	0.0157152	0.00455624	0.000562355	0.012387	0.0183206	0.49896	-0.0158387	0.0274079	0.56334	0.0242111	0.0324646	0.455806	schizophrenia	MONDO_0005090	PRS-CS	Bayesian polygenic prediction method, with continuous shrinkage. Parameters: b = 0.5, phi = 1, LD-reference panel = 1000 Genomes Project European samples, # of available SNPs in PBK = 833,502	833502	PGP000065	31416338	10.1176/appi.ajp.2019.18091085	European:94|East Asian:6		European:100	https://ftp.ebi.ac.uk/pub/databases/spot/pgs/scores/PGS000136/ScoringFiles/PGS000136.txt.gz
PGS001551	GBE_INI25839	Volume of grey matter in Cingulate Gyrus, anterior division (R)	-0.014185	0.00412147	0.000577981	0.0106175	0.00744935	0.154071	-0.0377863	0.0119964	0.00163389	-0.0396036	0.0329161	0.228911	grey matter volume measurement|neuroimaging measurement	EFO_0005420|EFO_0004346	snpnet		244	PGP000244	35324888	10.1371/journal.pgen.1010105		European:100	European:40|African:20|East Asian:20|South Asian:20	https://ftp.ebi.ac.uk/pub/databases/spot/pgs/scores/PGS001551/ScoringFiles/PGS001551.txt.gz
PGS001595	GBE_INI25834	Volume of grey matter in Subcallosal Cortex (L)	-0.0141276	0.00410738	0.000582659	-0.00493442	0.00746222	0.508449	-0.00579706	0.0111853	0.604266	4.76e-05	0.0318059	0.998807	grey matter volume measurement|neuroimaging measurement	EFO_0005420|EFO_0004346	snpnet		1978	PGP000244	35324888	10.1371/journal.pgen.1010105		European:100	European:40|African:20|East Asian:20|South Asian:20	https://ftp.ebi.ac.uk/pub/databases/spot/pgs/scores/PGS001595/ScoringFiles/PGS001595.txt.gz
PGS000448	PRSWEB_PHECODE172.21_20001-1061_LASSOSUM_MGI_20200608	Basal cell carcinoma	0.0141857	0.00412715	0.000587851	-0.00970397	0.00748392	0.194754	0.0354594	0.0114448	0.00194642	-0.00196541	0.032196	0.951323	basal cell carcinoma	EFO_0004193	Lassosum	s=0.2;Lambda=0.03793	183	PGP000118	32991828	10.1016/j.ajhg.2020.08.025	European:100	European:100	European:100	https://ftp.ebi.ac.uk/pub/databases/spot/pgs/scores/PGS000448/ScoringFiles/PGS000448.txt.gz
PGS002276	QTc_PRS-CS	QTc duration	0.0140734	0.0041048	0.000606858	-0.00178057	0.00746721	0.811531	6.06e-05	0.01113	0.995657	0.00435018	0.0326147	0.893892	QT interval	EFO_0004682	PRS-CS	European 1000G LD data used in PRS-CS	1110494	PGP000304	35389749	10.1161/circulationaha.121.057261	Multi-ancestry (including European):100	Multi-ancestry (including European):100	Multi-ancestry (including European):100	https://ftp.ebi.ac.uk/pub/databases/spot/pgs/scores/PGS002276/ScoringFiles/PGS002276.txt.gz
PGS002301	PRS22_melanoma	Melanoma	0.0142697	0.00417366	0.000628563	-0.00251198	0.00784648	0.748861	0.0117753	0.0127388	0.355294	-0.0524314	0.0328161	0.110102	melanoma	EFO_0000756	Genome-wide significant variants	r2>=0.93	22	PGP000328	32588423	10.1002/ijc.33176	European:100		European:100	https://ftp.ebi.ac.uk/pub/databases/spot/pgs/scores/PGS002301/ScoringFiles/PGS002301.txt.gz
PGS002501	biochemistry_HbA1c.P+T.0.01	HbA1c	0.0155553	0.00455364	0.000635418	-0.00797089	0.0091561	0.383997	0.0265935	0.0257093	0.300953	0.0197296	0.0327981	0.547476	HbA1c measurement	EFO_0004541	Pruning and Thresholding (P+T)	p < 0.01	128425	PGP000332	35393596	10.1038/s41588-022-01036-9	European:100		African:25|East Asian:25|European:25|South Asian:25	https://ftp.ebi.ac.uk/pub/databases/spot/pgs/scores/PGS002501/ScoringFiles/PGS002501.txt.gz
PGS002247	Melanoma_PRS68	Melanoma	0.0142688	0.00418018	0.000641472	0.00134858	0.0085656	0.874897	0.0252242	0.0126104	0.0454709	-0.00942533	0.0327976	0.773822	melanoma	EFO_0000756	Genome-wide significant variants		68	PGP000274	34921685	10.1111/bjd.20956	European:100		European:100	https://ftp.ebi.ac.uk/pub/databases/spot/pgs/scores/PGS002247/ScoringFiles/PGS002247.txt.gz
PGS001020	GBE_BIN_FC50006160	Attending social / leisure activities (regular attendance at an adult education class)	-0.0140432	0.00411964	0.000652373	-0.00287911	0.0074447	0.698953	-0.0115965	0.0113261	0.305895	0.0106272	0.0327388	0.74548	social interaction measurement	EFO_0009592	snpnet		220	PGP000244	35324888	10.1371/journal.pgen.1010105		European:100	European:40|African:20|East Asian:20|South Asian:20	https://ftp.ebi.ac.uk/pub/databases/spot/pgs/scores/PGS001020/ScoringFiles/PGS001020.txt.gz
PGS002044	portability-ldpred2_366	Cataract	0.0139958	0.00411051	0.000661899	0.00210194	0.00744192	0.777602	0.0153915	0.0112215	0.170186	-0.0411055	0.0323741	0.204191	cataract	MONDO_0005129	LDpred2 (bigsnpr)	LDpred2-auto using HapMap3 variants	711169	PGP000263	34995502	10.1016/j.ajhg.2021.11.008		European:100	European:37.5|African:25|East Asian:12.5|Greater Middle Eastern:12.5|South Asian:12.5	https://ftp.ebi.ac.uk/pub/databases/spot/pgs/scores/PGS002044/ScoringFiles/PGS002044.txt.gz
PGS000150	GRS48	Colorectal cancer	0.0140873	0.0041379	0.000662978	-0.00838702	0.00743114	0.259053	-0.0129144	0.0111893	0.248428	0.0172971	0.0319597	0.588359	colorectal cancer	EFO_0005842	Genome-wide significant variants		48	PGP000073	29574091	10.1053/j.gastro.2018.03.030	European:91.9|East Asian:6.3|Not Reported:1.2|Additional Diverse Ancestries:0.5		European:100	https://ftp.ebi.ac.uk/pub/databases/spot/pgs/scores/PGS000150/ScoringFiles/PGS000150.txt.gz
PGS001304	GBE_cancer1059	Melanoma (malignant)	0.0140171	0.00411832	0.000665041	0.000602299	0.00745783	0.935632	0.00357164	0.0114448	0.754982	0.0250122	0.0335549	0.456023	melanoma	EFO_0000756	snpnet		116	PGP000244	35324888	10.1371/journal.pgen.1010105		European:100	European:40|African:20|East Asian:20|South Asian:20	https://ftp.ebi.ac.uk/pub/databases/spot/pgs/scores/PGS001304/ScoringFiles/PGS001304.txt.gz
PGS000673	snpnet.Aspartate_aminotransferase	Aspartate aminotransferase [U/L]	0.0139884	0.00411342	0.000672212	0.00886386	0.00755022	0.2404	-0.00750879	0.0113159	0.506973	0.0456483	0.0323215	0.157856	aspartate aminotransferase measurement	EFO_0004736	snpnet	1,080,968 variants as input (directly genotyped variants, imputed HLA allelotypes, and CNVs)	12829	PGP000128	33462484	10.1038/s41588-020-00757-z		European:100	European:40|African:20|East Asian:20|South Asian:20	https://ftp.ebi.ac.uk/pub/databases/spot/pgs/scores/PGS000673/ScoringFiles/PGS000673.txt.gz
PGS001310	GBE_HC430	Rheumatoid arthritis	0.0139876	0.00411522	0.000676352	0.00753621	0.00743755	0.310933	0.0222036	0.0112595	0.0486116	0.0130599	0.0322828	0.685812	rheumatoid arthritis	EFO_0000685	snpnet		175	PGP000244	35324888	10.1371/journal.pgen.1010105		European:100	European:40|African:20|East Asian:20|South Asian:20	https://ftp.ebi.ac.uk/pub/databases/spot/pgs/scores/PGS001310/ScoringFiles/PGS001310.txt.gz
PGS000133	SCZ_BVU	Schizophrenia	0.0150694	0.00444704	0.000702406	0.0114295	0.0141048	0.417754	-0.0233053	0.0211881	0.271365	0.0438745	0.0323667	0.175244	schizophrenia	MONDO_0005090	PRS-CS	Bayesian polygenic prediction method, with continuous shrinkage. Parameters: b = 0.5, phi = 1, LD-reference panel = 1000 Genomes Project European samples, # of available SNPs in BVU = 604,645	604645	PGP000065	31416338	10.1176/appi.ajp.2019.18091085	European:94|East Asian:6		European:100	https://ftp.ebi.ac.uk/pub/databases/spot/pgs/scores/PGS000133/ScoringFiles/PGS000133.txt.gz
PGS002624	body_WHRadjBMIz.P+T.5e-08	Waist-Hip Ratio	0.0140251	0.00414266	0.000710387	0.012628	0.00746002	0.090501	0.00728482	0.0114121	0.52325	-0.0354516	0.0328683	0.280769	waist-hip ratio	EFO_0004343	Pruning and Thresholding (P+T)	p < 5e-08	1829	PGP000332	35393596	10.1038/s41588-022-01036-9	European:100		African:25|East Asian:25|European:25|South Asian:25	https://ftp.ebi.ac.uk/pub/databases/spot/pgs/scores/PGS002624/ScoringFiles/PGS002624.txt.gz
PGS000438	PRSWEB_PHECODE172.2_C44_PRS-CS_MGI_20200608	Other non-epithelial cancer of skin	0.0140004	0.00413674	0.000713338	-0.000829688	0.00783837	0.915702	0.0135307	0.0121753	0.266427	0.0293647	0.0343547	0.39269	skin cancer	MONDO_0002898	PRS-CS	Parameters = auto; LD reference (eur)	1111490	PGP000118	32991828	10.1016/j.ajhg.2020.08.025	European:100	European:100	European:100	https://ftp.ebi.ac.uk/pub/databases/spot/pgs/scores/PGS000438/ScoringFiles/PGS000438.txt.gz
PGS000841	BMI	Body mass index	0.013909	0.00412128	0.000738346	-2.15e-05	0.00746127	0.997699	0.0261981	0.0113669	0.0211793	-0.0173382	0.0323323	0.591785	body mass index	EFO_0004340	Genome-wide significant variants	r2=0.1, 250kb window	122	PGP000211	34737425	10.1038/s41588-021-00948-2	European:99.1|Hispanic or Latin American:0.5|African:0.4		European:100	https://ftp.ebi.ac.uk/pub/databases/spot/pgs/scores/PGS000841/ScoringFiles/PGS000841.txt.gz
PGS001349	GBE_HC807	Alzheimer's disease (time-to-event)	-0.0139068	0.00412237	0.000742238	-0.000941268	0.00740798	0.898892	-0.00170219	0.0111849	0.879039	-0.0396292	0.0323517	0.220594	Alzheimer disease	MONDO_0004975	snpnet		6	PGP000244	35324888	10.1371/journal.pgen.1010105		European:100	European:50|African:25|South Asian:25	https://ftp.ebi.ac.uk/pub/databases/spot/pgs/scores/PGS001349/ScoringFiles/PGS001349.txt.gz
PGS001829	portability-PLR_296.2	Depression	0.0138535	0.0041083	0.000746038	0.00365266	0.00746015	0.6244	0.0186227	0.0112262	0.0971427	0.0210994	0.032792	0.519944	depressive disorder	MONDO_0002050	Penalized regression (bigstatsr)	HapMap3 variants	7534	PGP000263	34995502	10.1016/j.ajhg.2021.11.008		European:100	European:37.5|African:25|East Asian:12.5|Greater Middle Eastern:12.5|South Asian:12.5	https://ftp.ebi.ac.uk/pub/databases/spot/pgs/scores/PGS001829/ScoringFiles/PGS001829.txt.gz
PGS001351	MAGICTA_EUR_PGS_FI	Fasting insulin	0.0151576	0.00449539	0.000746759	0.00946458	0.00772102	0.220267	0.0133324	0.0118035	0.258677	-0.0306537	0.0322001	0.34111	fasting blood insulin measurement	EFO_0004466	PRS-CS	auto	1025098	PGP000246	34059833	10.1038/s41588-021-00852-9	European:100	European:100	African:33.3|East Asian:33.3|European:33.3	https://ftp.ebi.ac.uk/pub/databases/spot/pgs/scores/PGS001351/ScoringFiles/PGS001351.txt.gz
PGS002274	LDL-PRS	Low-density lipoprotein cholesterol	-0.0138602	0.00411992	0.000767679	-0.0123968	0.00743105	0.0952687	-0.0107873	0.0113225	0.340727	0.0116381	0.0328598	0.723209	low density lipoprotein cholesterol measurement	EFO_0004611	Genome-wide significant variants	p<5E-08	279	PGP000303	35317921	10.1016/j.atherosclerosis.2022.03.006	European:100		European:100	https://ftp.ebi.ac.uk/pub/databases/spot/pgs/scores/PGS002274/ScoringFiles/PGS002274.txt.gz
PGS002035	portability-ldpred2_290.1	Dementias	-0.0138594	0.00412167	0.000772201	0.00578468	0.00740061	0.434421	-0.00361894	0.011188	0.746342	-0.0196527	0.0322493	0.54226	dementia	MONDO_0001627	LDpred2 (bigsnpr)	LDpred2-auto using HapMap3 variants	39752	PGP000263	34995502	10.1016/j.ajhg.2021.11.008		European:100	European:37.5|African:25|East Asian:12.5|Greater Middle Eastern:12.5|South Asian:12.5	https://ftp.ebi.ac.uk/pub/databases/spot/pgs/scores/PGS002035/ScoringFiles/PGS002035.txt.gz
PGS000929	GBE_HC1583	All cause dementia (algorithmically-defined)	-0.0138605	0.00412199	0.000772221	-0.00345474	0.00740826	0.640975	-0.000467859	0.0111741	0.966602	-0.0480987	0.0324577	0.138369	dementia	MONDO_0001627	snpnet		6	PGP000244	35324888	10.1371/journal.pgen.1010105		European:100	European:40|African:20|East Asian:20|South Asian:20	https://ftp.ebi.ac.uk/pub/databases/spot/pgs/scores/PGS000929/ScoringFiles/PGS000929.txt.gz
[truncated: 1,914 more rows]

## Sheet: Table S5
Table S5. Genome wide association study (GWAS) inflation factors stratified by ancestry.
Analytic set	N Cases	N Controls	N Effective	Lambda	Lambda1000	N SNPs
EUR	87444	258228	130647	1.182	1.001	10533045
AFR	30734	58335	40258	1.029	1.001	19520662
AMR	12940	31864	18405.5	1.015	1.001	13008568
EAS	1519	3774	2166.1	1.002	1.001	9257332
Meta-analysis	132637	352201	191476	1.078	1	23992890
[truncated: 1 more rows]

## Sheet: Table S6
Table S6. Ancestry-stratified summary statistics for the genome-wide significant dry eye disease loci. NA indicates the locus was below the minor allele frequency (MAF > 0.5%) threshold within the ancestry and was thus excluded from the GWAS and subsequent multi-ancestry meta-analysis.
[truncated: 14 more rows]

[truncated: 6 more sheets: Table S7, Table S8, Table S9, Table S10, Table S11, Table S12]
